# Supplementary material for: Inequality as determinant of donation: A theoretical modeling and empirical analysis of Korea
Source: PLoS One. 2024 Sep 16;19(9):e0306370. doi: 10.1371/journal.pone.0306370 (PMC11404803; doi:10.1371/journal.pone.0306370)
Supplement: S1 Data — (CSV) [file pone.0306370.s001.csv]

hhid	wave	year	province_id	donation	d_donation	age	age2	married	sex	urban	edu_year	work	own_business	religion_budi	religion_cris	religion_cath	religion_other	drunk	smoke	health	bmi	bmi2	household_num	household_15	household_60	d_head	inc_total	fin_asset	inc_next	giving_price	con_all
1	7	2004	1	0	0	63	3.969	0	1	1	9	0	0	1	0	0	0	0	0	3	21.644121	4.68468	2	0	1	1	1523	0	50	0.94	1032
1	8	2005	11	0	0	64	4.096	0	1	0	9	1	1	1	0	0	0	0	0	5	21.644121	4.68468	1	0	1	1	50	0	2924	1	540
1	9	2006	11	36	1	65	4.225	0	1	0	9	1	1	1	0	0	0	0	0	2	21.644121	4.68468	2	0	1	1	2924	300	2910	0.91504455	1200
1	10	2007	11	0	0	66	4.356	0	1	0	9	1	0	1	0	0	0	0	0	3	18.552876	3.442092	1	0	1	1	2910	850	1018	0.91005003	1056
1	11	2008	11	0	0	67	4.489	0	1	0	9	1	0	1	0	0	0	0	0	3	22.212967	4.934159	1	0	1	1	1018	3000	3640	0.94	840
1	12	2009	11	0	0	68	4.624	0	1	0	9	1	0	0	0	0	0	0	0	3	22.212967	4.934159	2	0	1	1	3640	0	3728	0.8975981	1200
1	13	2010	11	0	0	69	4.761	0	1	0	9	1	0	0	0	0	0	0	0	3	22.212967	4.934159	2	0	1	1	3728	1000	4066	0.896079	1200
1	14	2011	11	0	0	70	4.9	0	1	0	9	1	0	0	0	0	0	0	0	3	22.212967	4.934159	2	0	1	1	4066	3000	3856	0.8910475	1560
1	15	2012	11	0	0	71	5.041	0	1	0	9	1	0	0	0	0	0	0	0	3	22.212967	4.934159	2	0	1	1	3856	0	1180	0.8940349	600
1	16	2013	11	0	0	72	5.184	0	1	0	9	1	0	0	0	0	0	0	0	3	22.212967	4.934159	2	0	1	1	1180	1200	4440	0.94	720
1	17	2014	11	0	0	73	5.329	0	1	0	9	1	0	0	0	0	0	0	0	3	22.212967	4.934159	2	0	1	1	4440	0	4513	0.8866226	1440
1	18	2015	11	0	0	74	5.476	0	1	0	9	0	1	0	0	0	0	0	0	4	22.212967	4.934159	2	0	1	1	4513	1000	3760	0.8859222	1680
1	19	2016	11	0	0	75	5.625	0	1	0	9	1	1	0	0	0	0	0	0	4	22.212967	4.934159	2	0	1	1	3760	300	771	0.89555043	600
1	20	2017	11	0	0	76	5.776	0	1	0	9	1	1	0	0	0	0	0	0	4	22.212967	4.934159	2	0	1	1	771	2000		0.94	600
2	7	2004	1	60	1	50	2.5	0	1	1	12	1	0	0	1	0	0	0	0	3	26.298489	6.9161053	2	0	0	1	1348	0	1500	0.94	816
2	8	2005	1	24	1	51	2.601	0	1	1	12	1	0	0	1	0	0	0	0	2	26.298489	6.9161053	2	0	0	1	1500	0	1860	0.94	720
2	9	2006	1	120	1	52	2.704	0	1	1	12	1	0	0	1	0	0	0	0	1	26.298489	6.9161053	2	0	0	1	1860	0	1860	0.94	1440
2	10	2007	1	96	1	53	2.809	0	1	1	12	1	0	0	1	0	0	0	0	3	27.055151	7.319812	2	0	0	1	1860	240	1524	0.94	960
2	11	2008	1	24	1	54	2.916	0	1	1	12	1	0	0	1	0	0	0	0	3	27.055151	7.319812	2	0	0	1	1524	300	1450	0.94	960
2	12	2009	1	36	1	55	3.025	0	1	1	12	1	0	0	1	0	0	0	0	2	27.055151	7.319812	2	0	0	1	1450	0	2030	0.94	960
2	13	2010	1	24	1	56	3.136	0	1	1	12	1	0	0	1	0	0	0	0	2	27.055151	7.319812	2	0	0	1	2030	500	1556	0.94	1440
2	14	2011	1	60	1	57	3.249	0	1	1	12	1	0	0	1	0	0	0	0	3	27.055151	7.319812	2	0	0	1	1556	0	2235	0.94	816
2	15	2012	1	60	1	58	3.364	0	1	1	12	1	0	0	1	0	0	0	0	2	27.055151	7.319812	1	0	0	1	2235	0	920	0.9381813	840
2	16	2013	1	96	1	59	3.481	0	1	1	12	1	0	0	1	0	0	0	0	4	27.055151	7.319812	1	0	0	1	920	300	936	0.94	936
2	17	2014	1	60	1	60	3.6	0	1	1	12	1	0	0	1	0	0	0	0	2	27.055151	7.319812	1	0	1	1	936	500	900	0.94	744
2	18	2015	1	36	1	61	3.721	0	1	1	12	1	0	0	1	0	0	0	0	4	27.055151	7.319812	1	0	1	1	900	400	1126	0.94	948
2	19	2016	1	12	1	62	3.844	0	1	1	12	1	0	0	1	0	0	0	0	4	27.055151	7.319812	1	0	1	1	1126	300	1140	0.94	840
2	20	2017	1	84	1	63	3.969	0	1	1	12	1	0	0	1	0	0	0	0	3	27.055151	7.319812	1	0	1	1	1140	300		0.94	960
4	7	2004	1	48	1	34	1.156	1	0	1	16	1	0	0	0	0	0	1	0	4	26.511805	7.028758	3	1	0	1	4700	2000	4300	0.88661015	2208
4	8	2005	1	0	0	35	1.225	1	0	1	16	1	0	0	0	0	0	1	0	4	26.511805	7.028758	3	1	0	1	4300	2440	6820	0.8902985	2400
4	9	2006	1	480	1	36	1.296	1	0	1	16	1	0	0	0	0	0	1	1	3	26.511805	7.028758	3	1	0	1	6820	4000	5088	0.8769327	4800
4	10	2007	1	84	1	37	1.369	1	0	1	16	1	0	0	0	0	0	1	1	4	26.511805	7.028758	3	1	0	1	5088	200	5088	0.88435113	2400
4	11	2008	1	72	1	38	1.444	1	0	1	16	1	0	0	0	0	0	1	1	4	27.450605	7.5353575	3	1	0	1	5088	100	4870	0.88435113	2400
4	12	2009	1	36	1	39	1.521	1	0	1	16	1	0	0	0	0	0	0	1	4	27.450605	7.5353575	3	1	0	1	4870	1320	5760	0.88558483	3600
4	13	2010	1	60	1	40	1.6	1	0	1	16	1	0	0	0	0	0	1	1	4	27.450605	7.5353575	3	1	0	1	5760	1500	6030	0.8810345	2400
4	14	2011	1	60	1	41	1.681	1	0	1	16	1	0	0	0	1	0	1	1	4	27.450605	7.5353575	3	1	0	1	6030	0	5760	0.87987554	3600
4	15	2012	1	60	1	42	1.764	1	0	1	16	1	0	0	0	0	0	0	1	4	27.450605	7.5353575	3	1	0	1	5760	1920	6960	0.8810345	3000
4	16	2013	1	36	1	43	1.849	1	0	1	16	1	0	0	0	0	0	1	1	4	27.450605	7.5353575	3	1	0	1	6960	3000	6960	0.87647057	3240
4	17	2014	1	60	1	44	1.936	1	0	1	16	1	0	0	0	0	0	1	1	3	27.450605	7.5353575	3	1	0	1	6960	3300	6960	0.87647057	3360
4	18	2015	1	36	1	45	2.025	1	0	1	16	1	0	0	0	0	0	1	1	4	27.450605	7.5353575	3	0	0	1	6960	2700	6960	0.87647057	4320
4	19	2016	1	36	1	46	2.116	1	0	1	16	1	0	0	0	0	0	1	1	3	27.450605	7.5353575	3	0	0	1	6960	1500	6960	0.87647057	5400
4	20	2017	1	60	1	47	2.209	1	0	1	16	1	0	0	0	0	0	1	1	4	27.450605	7.5353575	3	0	0	1	6960	300		0.87647057	6000
5	8	2005	1	0	0	31	0.961	0	1	1	14	1	0	0	0	0	0	1	0	5	19.33373	3.7379315	1	0	0	1	2160	3400		0.94	1440
6	7	2004	1	0	0	78	6.084	1	0	1	9	0	0	0	1	0	0	0	0	3	23.4375	5.493164	3	0	2	1	29	0	204	1	516
6	8	2005	1	36	1	79	6.241	1	0	1	9	0	0	0	1	0	0	0	0	2	23.4375	5.493164	3	0	2	1	204	0	700	1	684
6	12	2009	1	0	0	74	5.476	0	1	1	6	1	0	0	0	0	0	0	0	2	25.68371	6.5965295	2	0	1	1	700	0	930	1	720
6	13	2010	1	0	0	75	5.625	0	1	1	6	1	0	0	0	0	0	0	0	2	25.68371	6.5965295	2	0	1	1	930	0	588	0.94	360
6	14	2011	1	24	1	76	5.776	0	1	1	6	1	0	0	1	0	0	0	0	3	25.68371	6.5965295	2	0	1	1	588	0	350	1	480
6	15	2012	1	12	1	77	5.929	0	1	1	6	1	0	0	1	0	0	0	0	3	25.68371	6.5965295	2	0	1	1	350	0	530	1	348
6	16	2013	1	24	1	78	6.084	0	1	1	6	0	0	0	1	0	0	1	0	3	25.68371	6.5965295	2	0	1	1	530	0	370	1	420
6	17	2014	1	12	1	79	6.241	0	1	1	6	1	0	0	1	0	0	1	0	2	25.68371	6.5965295	2	0	1	1	370	0	603	1	360
6	18	2015	1	12	1	80	6.4	0	1	1	6	1	0	0	1	0	0	1	0	3	25.68371	6.5965295	2	0	1	1	603	50	630	1	480
6	19	2016	1	24	1	81	6.561	0	1	1	6	1	0	0	1	0	0	1	0	3	25.68371	6.5965295	2	0	1	1	630	100	780	1	480
6	20	2017	1	24	1	82	6.724	0	1	1	6	1	0	0	1	0	0	1	0	3	25.68371	6.5965295	2	0	1	1	780	100		0.94	600
8	7	2004	1	120	1	32	1.024	1	0	1	14	1	0	1	0	0	0	1	1	3	26.234568	6.8825254	2	0	0	1	2800	3000	10088	0.9194534	3660
8	8	2005	1	0	0	33	1.089	1	0	1	14	0	0	1	0	0	0	1	1	3	26.234568	6.8825254	2	0	0	1	10088	7500	6800	0.82280654	3000
8	10	2007	1	0	0	35	1.225	1	0	1	14	1	0	1	0	0	0	1	1	3	23.671253	5.6032825	3	1	0	1	6800	6000	5000	0.877	3600
8	11	2008	1	0	0	36	1.296	1	0	1	14	1	0	1	0	0	0	1	1	4	22.857143	5.22449	3	1	0	1	5000	2000	12000	0.8848387	4800
8	12	2009	1	0	0	37	1.369	1	0	1	14	1	0	0	0	0	0	1	1	3	22.857143	5.22449	3	1	0	1	12000	5000	9000	0.79848033	9600
8	13	2010	1	0	0	38	1.444	1	0	1	14	1	0	0	0	0	0	1	1	4	22.857143	5.22449	3	1	0	1	9000	0	2880	0.86235297	3600
8	14	2011	1	0	0	39	1.521	1	0	1	14	1	0	0	0	0	0	1	1	4	22.857143	5.22449	3	1	0	1	2880	500		0.92331976	3000
9	7	2004	1	0	0	86	7.396	0	1	1	0	0	0	1	0	0	0	1	0	2	20.451843	4.182779	4	1	1	1	6774	1000	7260	0.878147	2700
9	8	2005	1	0	0	87	7.569	0	1	1	0	0	0	1	0	0	0	1	0	2	20.451843	4.182779	4	1	1	1	7260	1000	7214	0.87647057	3156
9	9	2006	1	60	1	88	7.744	0	1	1	0	0	0	1	0	0	0	1	0	3	20.451843	4.182779	4	1	1	1	7214	4550	7660	0.87662065	4200
9	10	2007	1	360	1	89	7.921	0	1	1	0	0	0	1	0	0	0	1	0	4	20.504934	4.204523	4	1	1	1	7660	5350	7864	0.87523365	3720
9	11	2008	1	360	1	90	8.1	0	1	1	0	0	0	1	0	0	0	0	0	5	20.545694	4.221256	4	1	1	1	7864	6500	8600	0.8746463	3600
9	12	2009	1	0	0	91	8.281	0	1	1	0	0	0	0	0	0	0	0	0	2	20.545694	4.221256	4	1	1	1	8600	3000	7800	0.86989474	3600
9	13	2010	1	0	0	92	8.464	0	1	1	0	0	0	1	0	0	0	1	0	4	20.545694	4.221256	4	1	1	1	7800	3000	9100	0.87482756	4800
9	14	2011	1	0	0	41	1.681	1	1	1	18	1	0	0	0	0	0	1	0	3	22.038567	4.856984	3	1	0	1	9100	2000	7600	0.86135924	3600
9	15	2012	1	120	1	42	1.764	1	1	1	18	1	0	0	0	0	0	1	0	4	22.038567	4.856984	3	1	0	1	7600	0	12000	0.87454545	6000
9	16	2013	1	60	1	43	1.849	1	1	1	18	1	0	0	0	0	0	0	0	4	22.038567	4.856984	3	1	0	1	12000	8000	6404	0.79848033	7200
9	17	2014	1	0	0	44	1.936	1	1	1	18	1	0	0	0	0	0	0	0	4	22.038567	4.856984	3	1	0	1	6404	900	12000	0.8784061	6000
9	18	2015	1	0	0	45	2.025	1	1	1	18	1	0	0	0	0	0	0	0	4	22.038567	4.856984	3	0	0	1	12000	1000	12800	0.79848033	7800
9	19	2016	1	0	0	46	2.116	1	1	1	18	0	0	0	0	0	0	0	0	4	22.038567	4.856984	3	0	0	1	12800	7000	3880	0.7877207	7200
9	20	2017	1	0	0	47	2.209	1	1	1	18	1	0	0	0	0	0	0	0	4	22.038567	4.856984	3	0	0	1	3880	8700		0.8964916	5400
10	7	2004	1	0	0	50	2.5	0	1	1	0	1	0	0	1	0	0	1	0	2	20.028841	4.0115447	1	0	0	1	720	0	600	0.94	444
10	9	2006	1	0	0	52	2.704	0	1	1	0	1	0	0	1	0	0	1	0	4	20.028841	4.0115447	1	0	0	1	600	200	470	0.94	420
10	10	2007	1	0	0	53	2.809	0	1	1	0	1	0	0	1	0	0	1	0	4	20.028841	4.0115447	1	0	0	1	470	0	530	1	60
10	11	2008	1	0	0	54	2.916	0	1	1	0	1	0	0	1	0	0	1	0	2	20.028841	4.0115447	1	0	0	1	530	100	1200	0.94	180
10	12	2009	1	24	1	55	3.025	0	1	1	0	1	0	0	1	0	0	0	0	3	20.028841	4.0115447	1	0	0	1	1200	0	600	0.94	480
10	13	2010	1	0	0	56	3.136	0	1	1	0	1	0	0	1	0	0	0	0	4	20.028841	4.0115447	1	0	0	1	600	2000	600	0.94	420
10	14	2011	1	0	0	57	3.249	0	1	1	0	1	0	0	0	0	0	0	0	3	20.028841	4.0115447	1	0	0	1	600	0	1000	0.94	360
10	15	2012	1	0	0	58	3.364	0	1	1	0	0	0	0	0	0	0	0	0	2	20.028841	4.0115447	1	0	0	1	1000	0	600	0.94	600
10	16	2013	8	0	0	59	3.481	0	1	0	0	0	0	0	0	0	0	0	0	3	20.028841	4.0115447	1	0	0	1	600	0	1030	0.94	600
10	17	2014	8	0	0	60	3.6	0	1	0	0	0	0	0	0	0	0	0	0	2	20.028841	4.0115447	1	0	1	1	1030	0	1220	0.94	1020
10	18	2015	8	0	0	61	3.721	0	1	0	0	0	0	0	0	0	0	0	0	4	20.028841	4.0115447	1	0	1	1	1220	0	1790	0.94	960
10	19	2016	8	0	0	62	3.844	0	1	0	0	0	0	0	0	0	0	0	0	4	20.028841	4.0115447	1	0	1	1	1790	600		0.94	1200
11	7	2004	1	0	0	47	2.209	1	0	1	4	1	0	0	1	0	0	1	1	3	23.4375	5.493164	3	0	0	1	2100	0	1920	0.94	1536
11	8	2005	1	0	0	48	2.304	1	0	1	4	1	0	0	1	0	0	1	1	5	23.4375	5.493164	3	0	0	1	1920	170	2280	0.94	1620
11	9	2006	1	0	0	49	2.401	1	0	1	4	1	0	0	1	0	0	1	1	2	23.4375	5.493164	3	0	0	1	2280	750	1470	0.94	2400
11	10	2007	1	0	0	50	2.5	1	0	1	4	1	0	0	1	0	0	1	1	4	22.265625	4.9575806	3	0	0	1	1470	0	1490	0.94	1980
11	11	2008	1	0	0	51	2.601	1	0	1	4	1	0	0	1	0	0	1	1	3	22.265625	4.9575806	3	0	0	1	1490	0	720	0.94	2040
11	12	2009	1	0	0	52	2.704	1	0	1	4	1	0	0	1	0	0	1	1	3	22.265625	4.9575806	3	0	1	1	720	0	1170	1	1200
11	13	2010	1	0	0	53	2.809	1	0	1	4	1	0	0	1	0	0	1	1	3	22.265625	4.9575806	3	0	1	1	1170	0	1910	0.94	1080
11	14	2011	1	0	0	54	2.916	1	0	1	4	1	0	0	1	0	0	1	1	3	22.265625	4.9575806	3	0	1	1	1910	0	2510	0.94	1440
11	15	2012	1	12	1	55	3.025	1	0	1	4	1	0	0	1	0	0	1	1	3	22.265625	4.9575806	3	0	1	1	2510	0	3750	0.94	1800
11	16	2013	1	84	1	56	3.136	1	0	1	4	1	0	0	1	0	0	1	1	3	22.265625	4.9575806	3	0	1	1	3750	200	2220	0.89881355	2400
11	17	2014	1	36	1	57	3.249	1	0	1	4	1	0	0	0	0	0	1	1	3	22.265625	4.9575806	3	0	1	1	2220	0	3900	0.94	1920
11	19	2016	1	0	0	59	3.481	1	0	1	4	1	0	0	1	0	0	1	0	3	22.265625	4.9575806	3	0	1	1	3900	1500	4800	0.89615387	2160
11	20	2017	1	12	1	60	3.6	1	0	1	4	1	0	0	1	0	0	1	0	3	22.265625	4.9575806	3	0	2	1	4800	2000		0.886	3600
12	7	2004	1	0	0	28	0.784	1	1	1	16	1	0	1	0	0	0	0	0	4	19.140625	3.6636353	3	0	0	1	3000	3000	7000	0.9185714	1380
12	8	2005	1	60	1	29	0.841	1	1	1	16	1	0	1	0	0	0	0	0	4	19.140625	3.6636353	3	0	0	1	7000	10000	5150	0.87634146	2940
12	9	2006	1	240	1	30	0.9	1	1	1	16	1	0	1	0	0	0	0	0	4	19.140625	3.6636353	3	1	0	1	5150	0	5148	0.88401574	3600
12	10	2007	1	120	1	31	0.961	1	1	1	16	1	0	1	0	0	0	1	0	4	19.53125	3.8146973	3	1	0	1	5148	0	5340	0.88402647	3000
12	11	2008	1	60	1	32	1.024	1	1	1	16	1	0	1	0	0	0	0	0	4	20.028841	4.0115447	4	2	0	1	5340	1800	3729	0.88461536	2160
12	12	2009	1	120	1	33	1.089	1	1	1	16	1	0	0	1	0	0	0	0	3	20.028841	4.0115447	4	2	0	1	3729	1000	6564	0.90282077	3480
12	17	2014	8	120	1	44	1.936	1	0	0	16	1	1	0	1	0	0	1	0	3	25.711662	6.6108956	4	2	0	1	6564	7000	6990	0.8789389	3000
12	18	2015	8	60	1	45	2.025	1	0	0	16	1	1	0	1	0	0	1	0	3	25.711662	6.6108956	4	2	0	1	6990	3000	7600	0.87737644	4800
12	19	2016	8	0	0	46	2.116	1	0	0	16	1	1	0	1	0	0	1	0	4	25.711662	6.6108956	4	2	0	1	7600	1520	8100	0.87541175	4800
12	20	2017	8	48	1	47	2.209	1	0	0	16	1	1	0	1	0	0	1	0	3	25.711662	6.6108956	4	2	0	1	8100	0		0.874	4560
13	7	2004	1	60	1	62	3.844	1	0	1	14	0	0	0	0	0	0	1	0	3	25.059307	6.279689	2	0	1	1	3480	0	3390	0.9006329	2616
13	8	2005	1	0	0	63	3.969	1	0	1	14	0	0	0	0	0	0	1	0	4	25.059307	6.279689	2	0	1	1	3390	0	600	0.9025164	4008
13	9	2006	1	60	1	64	4.096	0	0	1	14	0	0	0	0	0	0	0	0	4	25.059307	6.279689	1	0	1	1	600	220	612	0.94	960
13	10	2007	1	0	0	65	4.225	0	0	1	14	0	0	0	0	0	0	0	0	2	23.661438	5.5986366	1	0	1	1	612	0	876	0.94	612
13	11	2008	1	36	1	66	4.356	0	0	1	16	0	0	0	0	0	0	1	0	4	23.661438	5.5986366	1	0	1	1	876	100	240	0.94	840
13	12	2009	1	24	1	67	4.489	0	0	1	16	0	0	0	1	0	0	1	0	2	23.661438	5.5986366	1	0	1	1	240	1000	622	1	840
13	13	2010	1	0	0	68	4.624	0	0	1	16	0	0	0	1	0	0	0	0	3	23.661438	5.5986366	1	0	1	1	622	0	386	0.94	600
13	14	2011	1	0	0	69	4.761	0	0	1	16	0	0	0	0	0	0	1	0	4	23.661438	5.5986366	1	0	1	1	386	0	648	1	360
13	15	2012	1	24	1	70	4.9	0	0	1	16	0	0	0	1	0	0	0	0	4	23.661438	5.5986366	1	0	1	1	648	0	688	0.94	600
13	16	2013	1	0	0	71	5.041	0	0	1	16	0	0	0	1	0	0	1	0	3	23.661438	5.5986366	1	0	1	1	688	0	660	0.94	672
13	17	2014	1	0	0	72	5.184	0	0	1	16	0	0	0	1	0	0	1	0	3	23.661438	5.5986366	1	0	1	1	660	0	299	0.94	600
13	18	2015	1	0	0	73	5.329	0	0	1	16	0	0	0	1	0	0	0	0	1	23.661438	5.5986366	1	0	1	1	299	0	182	1	300
13	19	2016	1	0	0	74	5.476	0	0	1	16	0	0	0	1	0	0	0	0	4	23.661438	5.5986366	1	0	1	1	182	0	540	1	480
13	20	2017	1	0	0	75	5.625	0	0	1	16	0	0	0	1	0	0	0	0	3	23.661438	5.5986366	1	0	1	1	540	600		0.94	660
14	7	2004	1	0	0	69	4.761	1	0	1	0	0	0	0	1	0	0	1	1	2	23.030045	5.3038297	2	0	2	1	389	0	360	1	768
14	8	2005	1	0	0	70	4.9	1	0	1	6	0	0	0	1	0	0	1	1	4	23.030045	5.3038297	2	0	2	1	360	0	1229	1	624
14	9	2006	1	24	1	71	5.041	1	0	1	6	0	0	0	1	0	0	1	1	2	23.030045	5.3038297	2	0	2	1	1229	500	1006	0.94	1200
14	10	2007	1	0	0	72	5.184	1	0	1	6	0	0	0	1	0	0	0	1	2	23.030045	5.3038297	2	0	2	1	1006	0	1929	0.94	1200
14	11	2008	1	360	1	73	5.329	1	0	1	6	0	0	0	1	0	0	1	1	2	25.390625	6.4468384	2	0	2	1	1929	0	360	0.94	2400
14	12	2009	1	0	0	74	5.476	1	0	1	6	0	0	0	1	0	0	1	1	1	25.390625	6.4468384	2	0	2	1	360	0	960	1	960
14	13	2010	1	0	0	75	5.625	1	0	1	6	0	0	0	1	0	0	0	1	2	25.390625	6.4468384	2	0	2	1	960	0	600	0.94	840
14	14	2011	1	0	0	76	5.776	1	0	1	6	0	0	0	1	0	0	0	1	2	25.390625	6.4468384	2	0	2	1	600	0	770	1	600
14	15	2012	1	12	1	77	5.929	1	0	1	6	0	0	0	1	0	0	1	1	2	25.390625	6.4468384	2	0	2	1	770	0	1003	0.94	720
14	16	2013	1	36	1	78	6.084	1	0	1	6	0	0	0	1	0	0	1	1	2	25.390625	6.4468384	2	0	2	1	1003	0	1510	0.94	840
14	17	2014	1	60	1	79	6.241	1	0	1	6	0	0	0	1	0	0	1	1	2	25.390625	6.4468384	2	0	2	1	1510	0	100	0.94	1440
14	18	2015	1	0	0	78	6.084	0	1	1	0	0	0	0	1	0	0	0	0	2	27.829313	7.7447066	1	0	1	1	100	0	1264	1	720
14	19	2016	1	0	0	79	6.241	0	1	1	0	0	0	0	1	0	0	0	0	3	27.829313	7.7447066	1	0	1	1	1264	0	1620	0.94	1200
14	20	2017	1	0	0	80	6.4	0	1	1	0	0	0	0	1	0	0	0	0	3	27.829313	7.7447066	1	0	1	1	1620	500		0.94	960
15	15	2012	5	0	0	57	3.249	0	1	1	9	1	0	0	0	0	0	1	0	3	22.582708	5.099787	2	0	0	1	946	0	4800	0.94	900
15	16	2013	5	0	0	58	3.364	0	1	1	9	1	0	1	0	0	0	1	0	4	22.582708	5.099787	2	0	0	1	4800	1300	3960	0.8842857	2880
15	17	2014	5	0	0	59	3.481	0	1	1	9	0	0	1	0	0	0	1	0	3	22.582708	5.099787	2	0	0	1	3960	0	5640	0.89250296	2940
15	18	2015	5	0	0	60	3.6	0	1	1	9	1	0	1	0	0	0	1	0	4	22.582708	5.099787	2	0	1	1	5640	3500	4000	0.8802521	3000
15	19	2016	5	0	0	61	3.721	0	1	1	9	1	0	1	0	0	0	1	0	3	22.582708	5.099787	2	0	1	1	4000	0	4500	0.8919417	2160
15	20	2017	5	0	0	62	3.844	0	1	1	9	1	0	1	0	0	0	1	0	3	22.582708	5.099787	2	0	1	1	4500	0		0.886	2280
16	7	2004	1	12	1	56	3.136	0	1	1	4	1	1	1	0	0	0	1	1	4	26.666666	7.1111107	1	0	0	1	1690	725	1200	0.94	312
16	8	2005	1	12	1	57	3.249	0	1	1	4	1	1	1	0	0	0	1	1	3	26.666666	7.1111107	1	0	0	1	1200	0	960	0.94	840
16	9	2006	1	0	0	58	3.364	0	1	1	4	1	1	1	0	0	0	1	1	3	26.666666	7.1111107	1	0	0	1	960	600	840	0.94	960
16	10	2007	1	24	1	59	3.481	0	1	1	4	1	1	1	0	0	0	1	1	3	29.903028	8.941911	1	0	0	1	840	700	840	0.94	960
16	11	2008	1	0	0	60	3.6	0	1	1	4	1	1	1	0	0	0	1	1	3	28.76187	8.272451	1	0	1	1	840	500	1217	0.94	840
16	12	2009	1	0	0	61	3.721	0	1	1	4	1	1	0	1	0	0	0	0	3	28.76187	8.272451	1	0	1	1	1217	600	1404	0.94	1200
16	13	2010	1	0	0	62	3.844	0	1	1	4	0	0	0	0	0	0	1	1	2	28.76187	8.272451	1	0	1	1	1404	500	1336	0.94	600
16	14	2011	1	0	0	63	3.969	0	1	1	4	0	0	0	0	0	0	0	1	3	28.76187	8.272451	1	0	1	1	1336	1500	880	0.94	780
16	15	2012	1	12	1	64	4.096	0	1	1	4	1	0	0	0	0	0	0	0	3	28.76187	8.272451	1	0	1	1	880	200	668	0.94	960
16	16	2013	1	0	0	65	4.225	0	1	1	4	1	0	0	0	0	0	0	0	3	28.76187	8.272451	1	0	1	1	668	100	1740	0.94	960
16	17	2014	1	0	0	66	4.356	0	1	1	4	1	1	0	0	0	0	0	0	3	28.76187	8.272451	1	0	1	1	1740	240	1651	0.94	840
16	18	2015	1	0	0	67	4.489	0	1	1	4	1	0	0	0	0	0	1	0	3	28.76187	8.272451	1	0	1	1	1651	2100	1320	0.94	840
16	19	2016	1	0	0	68	4.624	0	1	1	4	1	0	0	0	0	0	1	0	3	28.76187	8.272451	1	0	1	1	1320	2000	2880	0.94	960
16	20	2017	1	0	0	69	4.761	0	1	1	4	1	0	0	0	0	0	1	0	3	28.76187	8.272451	1	0	1	1	2880	1250		0.9109137	1200
18	7	2004	1	36	1	59	3.481	1	0	1	6	1	0	0	0	0	0	1	0	3	21.707924	4.7123394	5	0	0	1	3480	0	2760	0.9141711	2196
18	8	2005	1	0	0	60	3.6	1	0	1	6	1	0	0	0	0	0	1	0	4	21.707924	4.7123394	5	0	1	1	2760	1500	6007	0.94	1440
18	9	2006	1	48	1	61	3.721	1	0	1	6	1	0	0	0	0	0	1	0	3	21.707924	4.7123394	5	0	1	1	6007	3000	2564	0.8826926	1800
18	10	2007	1	0	0	62	3.844	1	0	1	6	0	0	0	0	0	0	1	0	3	22.49135	5.0586085	5	0	1	1	2564	360	2888	0.94	1356
18	11	2008	1	0	0	63	3.969	1	0	1	6	1	0	0	0	0	0	1	0	3	22.49135	5.0586085	5	0	1	1	2888	500	4530	0.94	1800
18	12	2009	1	12	1	64	4.096	1	0	1	6	0	0	0	0	0	0	1	0	3	22.49135	5.0586085	5	0	1	1	4530	2000	4450	0.8921053	1800
18	13	2010	1	36	1	65	4.225	1	0	1	6	0	0	0	0	0	0	1	0	2	22.49135	5.0586085	5	0	2	1	4450	1000	4990	0.8930708	1800
18	14	2011	1	60	1	66	4.356	1	0	1	6	0	0	0	0	1	0	1	0	3	22.49135	5.0586085	5	0	2	1	4990	1000	5370	0.8886404	3000
18	15	2012	1	60	1	67	4.489	1	0	1	6	0	0	0	0	0	0	1	0	3	22.49135	5.0586085	5	0	2	1	5370	2000	5190	0.8861809	2400
18	16	2013	1	60	1	68	4.624	1	0	1	6	0	0	0	0	0	0	1	0	4	22.49135	5.0586085	5	0	2	1	5190	4000	6272	0.8873057	2880
18	17	2014	1	24	1	69	4.761	1	0	1	6	0	0	0	0	0	0	1	0	2	22.49135	5.0586085	5	0	2	1	6272	3000	1368	0.8814319	2400
18	18	2015	1	0	0	70	4.9	1	0	1	6	0	0	0	0	0	0	1	0	2	22.49135	5.0586085	5	0	2	1	1368	2400	5880	1	1560
18	19	2016	1	12	1	71	5.041	1	0	1	6	0	0	0	0	0	0	1	0	4	22.49135	5.0586085	5	0	2	1	5880	15000	6280	0.8833333	2400
18	20	2017	1	12	1	72	5.184	1	0	1	6	0	0	0	0	0	0	1	0	2	22.49135	5.0586085	4	0	2	1	6280	800		0.88008356	1440
19	11	2008	1	0	0	59	3.481	0	1	1	6	1	0	1	0	0	0	0	0	3	22.89282	5.2408123	3	0	0	1	2384	0		0.94	1800
20	7	2004	1	0	0	42	1.764	1	0	1	9	1	0	0	0	0	0	1	0	3	23.4375	5.493164	4	2	0	1	2160	0	3000	0.94	1548
20	8	2005	1	0	0	43	1.849	1	0	1	9	1	0	0	0	0	0	1	0	5	23.4375	5.493164	4	2	0	1	3000	1500	3000	0.9257895	1860
20	9	2006	1	0	0	44	1.936	1	0	1	9	1	0	0	0	0	0	1	1	5	23.4375	5.493164	4	2	0	1	3000	1840	2954	0.9257895	1308
20	10	2007	1	0	0	45	2.025	1	0	1	9	1	0	0	0	0	0	1	1	4	21.258503	4.5192394	4	2	0	1	2954	1200	3300	0.9279277	2160
20	11	2008	1	0	0	46	2.116	1	0	1	9	1	0	0	0	0	0	1	1	4	21.258503	4.5192394	4	1	0	1	3300	1500	3015	0.9142857	2400
20	12	2009	1	0	0	47	2.209	1	0	1	9	1	0	0	0	0	0	1	1	4	21.258503	4.5192394	4	1	0	1	3015	1600	4200	0.9251174	2520
20	13	2010	1	0	0	48	2.304	1	0	1	9	1	0	0	0	0	0	1	0	3	21.258503	4.5192394	4	1	0	1	4200	500	4200	0.8941718	3000
20	14	2011	1	0	0	49	2.401	1	0	1	9	1	0	0	0	0	0	1	1	3	21.258503	4.5192394	4	0	0	1	4200	0	4400	0.8941718	3000
20	15	2012	1	0	0	50	2.5	1	0	1	9	1	0	0	0	0	0	1	1	3	21.258503	4.5192394	4	0	0	1	4400	0	3600	0.8913002	3000
20	16	2013	1	0	0	51	2.601	1	0	1	9	1	0	0	0	0	0	1	1	3	21.258503	4.5192394	4	0	0	1	3600	0	4004	0.90581393	2640
20	17	2014	1	0	0	52	2.704	1	0	1	9	0	0	0	0	0	0	1	1	3	21.258503	4.5192394	4	0	0	1	4004	0	2860	0.8974017	1440
20	18	2015	1	0	0	53	2.809	1	0	1	9	1	0	0	0	0	0	1	1	2	21.258503	4.5192394	4	0	0	1	2860	0	5900	0.93269527	3240
20	19	2016	1	36	1	54	2.916	1	0	1	9	1	0	0	0	0	0	1	1	4	21.258503	4.5192394	4	0	0	1	5900	0	3700	0.8817647	2400
20	20	2017	1	120	1	55	3.025	1	0	1	9	1	0	0	0	0	0	1	1	3	21.258503	4.5192394	4	0	0	1	3700	1500		0.90346533	3000
21	7	2004	1	60	1	31	0.961	1	0	1	12	1	1	0	0	0	0	1	1	4	22.49135	5.0586085	4	2	0	1	2004	0	1800	0.94	1080
21	8	2005	1	0	0	32	1.024	1	0	1	12	1	1	0	0	0	0	1	1	3	22.49135	5.0586085	4	2	0	1	1800	0	1340	0.94	1680
21	9	2006	1	0	0	33	1.089	1	0	1	12	1	1	0	0	0	0	1	0	3	22.49135	5.0586085	4	2	0	1	1340	0		0.94	1980
22	8	2005	8	0	0	32	1.024	1	1	0	8	0	0	0	1	0	0	1	0	3	21.367521	4.5657096	4	2	0	1	1800	0	1920	0.94	1560
22	9	2006	8	0	0	33	1.089	1	1	0	8	0	0	0	1	0	0	0	0	4	21.367521	4.5657096	4	2	0	1	1920	0	2610	0.94	1200
22	10	2007	8	0	0	34	1.156	1	1	0	8	1	0	0	1	0	0	0	0	4	20	4	4	2	0	1	2610	0	2670	0.94	1728
22	11	2008	8	0	0	35	1.225	1	1	0	9	1	0	0	1	0	0	1	0	4	21.00073	4.410307	4	2	0	1	2670	0	2800	0.94	1800
22	12	2009	8	0	0	36	1.296	1	1	0	9	1	0	0	1	0	0	1	0	3	21.00073	4.410307	4	2	0	1	2800	60	2870	0.9360558	2640
22	13	2010	8	0	0	37	1.369	1	1	0	9	1	0	0	0	0	0	0	0	3	21.00073	4.410307	4	2	0	1	2870	0	5680	0.9321605	1800
22	14	2011	8	0	0	38	1.444	1	1	0	9	1	0	0	0	0	0	1	0	4	21.00073	4.410307	4	2	0	1	5680	1440	3650	0.88282675	2400
22	15	2012	8	0	0	39	1.521	1	1	0	9	1	0	0	0	0	0	1	0	4	21.00073	4.410307	4	2	0	1	3650	400	4580	0.9046144	2400
22	16	2013	8	0	0	40	1.6	1	1	0	9	1	0	0	0	0	0	0	0	4	21.00073	4.410307	4	2	0	1	4580	5000	3478	0.88941604	3000
22	17	2014	8	0	0	41	1.681	1	1	0	9	1	0	0	0	0	0	0	0	4	21.00073	4.410307	4	2	0	1	3478	2500	6130	0.90897447	3600
22	18	2015	8	0	0	42	1.764	1	1	0	9	1	0	0	0	0	0	0	0	4	21.00073	4.410307	4	2	0	1	6130	2500	5024	0.88072544	2400
22	19	2016	8	0	0	43	1.849	1	1	0	9	1	0	0	0	0	0	0	0	4	21.00073	4.410307	4	1	0	1	5024	5000	8200	0.88646185	2880
22	20	2017	8	0	0	44	1.936	1	1	0	9	1	0	0	0	0	0	0	0	3	21.00073	4.410307	4	1	0	1	8200	18000		0.87373626	3600
24	7	2004	1	120	1	85	7.225	1	0	1	9	0	0	0	1	0	0	1	0	3	22.038567	4.856984	2	0	2	1	1300	0	1834	0.94	1212
24	8	2005	1	0	0	86	7.396	1	0	1	9	0	0	0	1	0	0	1	0	3	22.038567	4.856984	2	0	2	1	1834	2000	722	0.94	1200
24	9	2006	12	0	0	87	7.569	1	0	0	9	0	0	0	1	0	0	1	0	4	22.038567	4.856984	2	0	2	1	722	0	560	1	588
24	11	2008	12	72	1	89	7.921	1	0	0	9	0	0	0	1	0	0	1	0	1	21.30395	4.538583	2	0	2	1	560	2000	301	1	840
24	13	2010	12	12	1	91	8.281	1	0	0	9	0	0	0	1	0	0	1	0	1	21.30395	4.538583	2	0	2	1	301	5000	736	1	720
24	14	2011	12	24	1	92	8.464	1	0	0	9	0	0	0	1	0	0	0	0	1	21.30395	4.538583	2	0	2	1	736	0	774	1	1200
24	15	2012	12	120	1	93	8.649	1	0	0	9	0	0	0	1	0	0	0	0	1	21.30395	4.538583	2	0	2	1	774	0	470	0.94	720
24	16	2013	12	60	1	80	6.4	0	1	0	6	0	0	0	1	0	0	0	0	2	17.258383	2.9785178	1	0	1	1	470	200	528	1	600
24	17	2014	12	60	1	81	6.561	0	1	0	6	0	0	0	1	0	0	0	0	3	17.258383	2.9785178	1	0	1	1	528	1000	498	0.94	420
24	18	2015	12	60	1	82	6.724	0	1	0	6	0	0	0	1	0	0	0	0	2	17.258383	2.9785178	1	0	1	1	498	100	770	1	480
24	19	2016	12	36	1	83	6.889	0	1	0	6	0	0	0	1	0	0	0	0	3	17.258383	2.9785178	1	0	1	1	770	300	1840	0.94	600
24	20	2017	12	36	1	84	7.056	0	1	0	6	0	0	0	1	0	0	0	0	1	17.258383	2.9785178	1	0	1	1	1840	100		0.94	840
26	7	2004	1	0	0	65	4.225	0	0	1	16	0	0	1	0	0	0	0	0	2	23.4375	5.493164	1	0	1	1	180	0	480	1	360
26	8	2005	1	60	1	66	4.356	0	0	1	16	0	0	1	0	0	0	0	0	3	23.4375	5.493164	1	0	1	1	480	7000	319	1	744
26	9	2006	1	0	0	67	4.489	0	0	1	16	0	0	1	0	0	0	0	0	3	23.4375	5.493164	1	0	1	1	319	0	374	1	360
26	10	2007	1	0	0	68	4.624	0	0	1	16	0	0	1	0	0	0	0	0	4	23.4375	5.493164	1	0	1	1	374	0	480	1	360
26	11	2008	1	0	0	69	4.761	0	0	1	16	0	0	1	0	0	0	0	0	2	23.4375	5.493164	1	0	1	1	480	0	502	1	480
26	12	2009	1	0	0	70	4.9	0	0	1	16	0	0	0	1	0	0	0	0	4	23.4375	5.493164	1	0	1	1	502	0		0.94	480
27	7	2004	1	36	1	66	4.356	0	1	1	6	0	0	0	1	0	0	0	0	1	26.83518	7.201269	2	0	1	1	1920	0	12	0.94	1200
27	8	2005	1	0	0	67	4.489	0	1	1	6	0	0	0	1	0	0	0	0	3	26.83518	7.201269	2	0	1	1	12	170	1016	1	684
27	9	2006	1	0	0	68	4.624	0	1	1	6	0	0	0	1	0	0	0	0	2	26.83518	7.201269	2	0	1	1	1016	0	1264	0.94	960
27	10	2007	1	0	0	69	4.761	0	1	1	6	0	0	0	1	0	0	0	0	2	26.666666	7.1111107	2	0	1	1	1264	0	2054	0.94	924
27	11	2008	1	144	1	70	4.9	0	1	1	6	0	0	0	1	0	0	0	0	2	28.305332	8.011918	2	0	1	1	2054	300	3150	0.94	1800
27	13	2010	1	180	1	72	5.184	0	1	1	6	0	0	0	1	0	0	0	0	3	28.305332	8.011918	2	0	1	1	3150	500	33952	0.9082996	1200
27	14	2011	1	60	1	73	5.329	0	1	1	6	0	0	0	1	0	0	0	0	2	28.305332	8.011918	2	0	1	1	33952	0	3120	0.60687613	1236
27	15	2012	1	72	1	74	5.476	0	1	1	6	0	0	0	1	0	0	0	0	2	28.305332	8.011918	2	0	1	1	3120	0	4166	0.9091133	1920
27	16	2013	1	72	1	75	5.625	0	1	1	6	1	0	0	1	0	0	0	0	3	28.305332	8.011918	2	0	1	1	4166	2200	3376	0.8897629	1560
27	17	2014	1	192	1	45	2.025	0	0	1	11	1	0	0	1	0	0	1	1	3	24.221453	5.866788	2	0	1	1	3376	1470	4808	0.9028221	2160
27	18	2015	1	240	1	77	5.929	0	1	1	6	1	0	0	1	0	0	0	0	2	28.305332	8.011918	1	0	1	1	4808	1400	510	0.8826876	1200
27	19	2016	1	120	1	78	6.084	0	1	1	6	1	0	0	1	0	0	0	0	3	28.305332	8.011918	1	0	1	1	510	0	460	0.94	1200
27	20	2017	1	120	1	79	6.241	0	1	1	6	1	0	0	1	0	0	0	0	3	28.305332	8.011918	1	0	1	1	460	2000		1	1440
28	13	2010	1	60	1	75	5.625	0	1	1	6	0	0	0	1	0	0	0	0	2			1	0	1	1	80	0	1000	1	1020
28	14	2011	1	0	0	76	5.776	0	1	1	6	0	0	0	1	0	0	0	0	3			1	0	1	1	1000	0	700	0.94	1020
28	15	2012	1	0	0	77	5.929	0	1	1	6	0	0	0	1	0	0	0	0	2			1	0	1	1	700	0	800	0.94	600
28	16	2013	1	0	0	78	6.084	0	1	1	6	0	0	0	1	0	0	0	0	2			1	0	1	1	800	0	800	0.94	600
28	17	2014	1	24	1	79	6.241	0	1	1	6	0	0	0	1	0	0	0	0	3			1	0	1	1	800	0	1274	0.94	600
28	18	2015	1	0	0	80	6.4	0	1	1	6	0	0	0	1	0	0	0	0	2			1	0	1	1	1274	0	1130	0.94	600
28	19	2016	1	60	1	81	6.561	0	1	1	6	0	0	0	1	0	0	0	0	2			1	0	1	1	1130	0		0.94	960
29	7	2004	1	0	0	76	5.776	1	0	1	2	1	0	0	1	0	0	1	0	3	22.204082	4.930213	2	0	2	1	540	0	624	1	612
29	8	2005	1	0	0	77	5.929	1	0	1	2	1	0	0	1	0	0	1	0	2	22.204082	4.930213	2	0	2	1	624	0	672	1	780
29	9	2006	1	12	1	78	6.084	1	0	1	2	1	0	0	1	0	0	1	0	2	22.204082	4.930213	2	0	2	1	672	0	608	1	444
29	10	2007	1	0	0	79	6.241	1	0	1	2	1	0	0	1	0	0	1	0	2	22.857143	5.22449	2	0	2	1	608	0	720	1	564
29	11	2008	1	12	1	80	6.4	1	0	1	2	0	0	0	1	0	0	1	0	3	22.857143	5.22449	2	0	2	1	720	0	450	1	420
29	12	2009	1	0	0	77	5.929	0	1	1	6	0	0	0	1	0	0	0	0	2	19.227688	3.6970398	1	0	1	1	450	0	57	1	1956
29	13	2010	1	0	0	78	6.084	0	1	1	6	0	0	0	1	0	0	0	0	1	19.227688	3.6970398	1	0	1	1	57	0	156	1	240
29	14	2011	1	12	1	79	6.241	0	1	1	6	0	0	0	1	0	0	0	0	1	19.227688	3.6970398	1	0	1	1	156	0	668	1	468
29	15	2012	1	0	0	80	6.4	0	1	1	6	0	0	0	1	0	0	0	0	2	19.227688	3.6970398	1	0	1	1	668	0		0.94	516
31	7	2004	1	0	0	65	4.225	1	0	1	9	0	0	0	0	0	0	0	0	4	25.711662	6.6108956	3	0	1	1	48	100	12	1	1200
31	8	2005	1	0	0	66	4.356	1	0	1	9	0	0	0	0	0	0	0	0	3	25.711662	6.6108956	3	0	1	1	12	140	966	1	780
31	9	2006	1	0	0	67	4.489	1	0	1	9	0	0	0	0	0	0	1	0	5	25.711662	6.6108956	3	0	1	1	966	60	2274	1	864
31	10	2007	1	0	0	68	4.624	1	0	1	9	0	0	0	0	0	0	0	0	4	22.862368	5.2268786	3	0	2	1	2274	500	2214	0.94	1200
31	11	2008	1	0	0	69	4.761	1	0	1	9	0	0	0	0	0	0	0	0	3	22.862368	5.2268786	3	0	2	1	2214	600	2021	0.94	1200
31	12	2009	1	0	0	70	4.9	1	0	1	9	0	0	0	0	0	0	0	0	4	22.862368	5.2268786	3	0	2	1	2021	100	2660	0.94	1440
31	13	2010	1	0	0	71	5.041	1	0	1	9	0	0	0	0	0	0	0	0	4	22.862368	5.2268786	3	0	2	1	2660	1000	3208	0.93398136	1200
31	14	2011	1	0	0	72	5.184	1	0	1	9	0	0	0	0	0	0	0	0	3	22.862368	5.2268786	3	0	2	1	3208	150	3708	0.9116509	3000
31	15	2012	1	0	0	73	5.329	1	0	1	9	0	0	0	0	0	0	0	0	3	22.862368	5.2268786	3	0	2	1	3708	1000	1060	0.8996141	2400
31	16	2013	1	0	0	74	5.476	1	0	1	9	0	0	0	0	0	0	0	0	4	22.862368	5.2268786	2	0	2	1	1060	100	1240	0.94	1296
31	17	2014	1	0	0	75	5.625	1	0	1	9	0	0	0	0	0	0	0	0	3	22.862368	5.2268786	2	0	2	1	1240	0	1828	0.94	1440
31	18	2015	1	0	0	76	5.776	1	0	1	9	0	0	0	0	0	0	0	0	4	22.862368	5.2268786	2	0	2	1	1828	0	624	0.94	1440
31	19	2016	8	0	0	77	5.929	1	0	0	9	0	0	0	0	0	0	0	0	4	22.862368	5.2268786	2	0	2	1	624	2000	1044	1	720
31	20	2017	8	0	0	78	6.084	1	0	0	9	0	0	0	0	0	0	0	0	2	22.862368	5.2268786	2	0	2	1	1044	3000		0.94	960
32	7	2004	1	0	0	65	4.225	1	0	1	12	1	0	0	0	0	0	0	0	4	22.405876	5.0202327	4	1	1	1	2760	3000	4560	0.93845206	1200
32	8	2005	1	0	0	66	4.356	1	0	1	12	0	0	0	0	0	0	0	0	2	22.405876	5.0202327	3	0	1	1	4560	1000	3806	0.8875	1800
32	9	2006	1	0	0	67	4.489	1	0	1	12	0	0	0	0	0	0	0	0	5	22.405876	5.0202327	3	0	2	1	3806	15000	4000	0.8977855	1200
32	10	2007	1	0	0	68	4.624	1	0	1	12	0	0	0	0	0	0	0	0	4	22.038567	4.856984	3	0	2	1	4000	300	2214	0.8945361	1800
32	11	2008	1	0	0	69	4.761	1	0	1	12	0	0	0	0	0	0	0	0	3	22.038567	4.856984	3	0	2	1	2214	2000	3708	0.94	1560
32	12	2009	1	0	0	70	4.9	1	0	1	12	0	0	0	0	0	0	0	0	4	22.038567	4.856984	3	0	2	1	3708	3700	3130	0.8996141	2400
32	13	2010	1	0	0	71	5.041	1	0	1	12	0	0	0	0	0	0	0	0	4	22.038567	4.856984	3	0	2	1	3130	0	150	0.914076	1800
32	14	2011	1	0	0	72	5.184	1	0	1	12	0	0	0	0	0	0	0	0	3	22.038567	4.856984	2	0	2	1	150	5000	1440	1	1968
32	15	2012	1	0	0	73	5.329	1	0	1	12	0	0	0	0	0	0	0	0	2	22.038567	4.856984	3	0	2	1	1440	-1	2276	0.94	2040
32	16	2013	1	0	0	74	5.476	1	0	1	12	0	0	0	0	0	0	0	0	2	22.038567	4.856984	3	0	2	1	2276	500	4466	0.94	1320
32	17	2014	1	0	0	75	5.625	1	0	1	12	0	0	0	0	0	0	0	0	3	22.038567	4.856984	3	0	2	1	4466	0	5040	0.88828295	2400
32	18	2015	1	0	0	76	5.776	1	0	1	12	0	0	0	0	0	0	0	0	3	22.038567	4.856984	3	0	2	1	5040	0	4366	0.88461536	3360
32	19	2016	1	12	1	77	5.929	1	0	1	12	0	0	0	0	0	0	0	0	4	22.038567	4.856984	3	0	2	1	4366	0	5040	0.88947225	1440
32	20	2017	1	12	1	78	6.084	1	0	1	12	0	0	0	0	0	0	0	0	2	22.038567	4.856984	3	0	2	1	5040	5000		0.88461536	2040
33	7	2004	1	0	0	48	2.304	1	0	1	12	1	0	1	0	0	0	1	1	3	20.761246	4.310293	4	2	0	1	2528	0	2400	0.94	1560
33	8	2005	1	0	0	49	2.401	1	0	1	12	1	0	1	0	0	0	1	1	5	20.761246	4.310293	4	2	0	1	2400	800	2528	0.94	2148
33	9	2006	1	0	0	50	2.5	0	0	1	12	1	1	1	0	0	0	1	1	3	20.761246	4.310293	4	1	0	1	2528	0	1480	0.94	1212
33	10	2007	1	0	0	51	2.601	0	0	1	12	1	0	1	0	0	0	1	1	4	21.107267	4.4551673	4	1	0	1	1480	0	2030	0.94	1716
33	11	2008	1	0	0	52	2.704	0	0	1	12	1	0	1	0	0	0	1	1	4	21.107267	4.4551673	4	0	0	1	2030	0	3203	0.94	1440
33	12	2009	1	0	0	53	2.809	1	0	1	12	1	0	0	0	0	0	1	1	4	21.107267	4.4551673	4	0	0	1	3203	0	3787	0.9176035	3000
33	13	2010	1	0	0	54	2.916	1	0	1	12	1	0	0	0	0	0	1	1	4	21.107267	4.4551673	4	0	0	1	3787	0	3600	0.9015772	4200
33	14	2011	1	0	0	55	3.025	1	0	1	12	1	0	1	0	0	0	1	0	4	21.107267	4.4551673	4	0	0	1	3600	40	4245	0.90581393	4800
33	15	2012	1	0	0	56	3.136	1	0	1	12	1	0	0	0	0	0	1	0	3	21.107267	4.4551673	4	0	0	1	4245	120	4760	0.8934914	3120
33	16	2013	1	0	0	57	3.249	1	0	1	12	1	0	0	0	0	0	1	0	3	21.107267	4.4551673	3	0	0	1	4760	0	5760	0.8862416	3000
33	17	2014	1	0	0	58	3.364	1	0	1	12	1	0	0	0	0	0	1	0	3	21.107267	4.4551673	3	0	0	1	5760	500	5910	0.8810345	3600
33	18	2015	1	0	0	59	3.481	1	0	1	12	1	0	0	0	0	0	1	0	3	21.107267	4.4551673	3	0	0	1	5910	0	6400	0.88037974	4440
33	19	2016	1	60	1	60	3.6	1	0	1	12	1	0	0	0	0	0	1	0	3	21.107267	4.4551673	3	0	1	1	6400	1500	6800	0.87842107	4800
33	20	2017	1	120	1	61	3.721	1	0	1	12	1	0	0	0	0	0	1	0	3	21.107267	4.4551673	3	0	1	1	6800	3500		0.877	5400
34	9	2006	8	0	0	45	2.025	1	0	0	7	0	0	0	0	0	0	1	1	3	22.30815	4.9765353	4	0	0	1	1320	0	2080	0.94	1080
34	10	2007	8	0	0	46	2.116	1	0	0	7	0	0	0	0	0	0	1	1	4	22.30815	4.9765353	4	0	0	1	2080	0	2520	0.94	2280
34	11	2008	8	0	0	47	2.209	1	0	0	7	0	0	0	0	0	0	1	1	2	21.967121	4.825544	4	0	0	1	2520	300	2880	0.94	3000
34	12	2009	8	0	0	48	2.304	1	0	0	7	0	0	1	0	0	0	1	1	3	21.967121	4.825544	4	0	0	1	2880	100	3600	0.93163264	2760
34	13	2010	8	0	0	51	2.601	0	1	0	9	1	0	1	0	0	0	1	0	2	21.777779	4.7427163	3	0	0	1	3600	250	4680	0.90179855	2400
34	14	2011	8	0	0	52	2.704	0	1	0	9	1	0	1	0	0	0	1	0	2	21.777779	4.7427163	3	0	0	1	4680	300	5640	0.88673466	2400
34	15	2012	8	0	0	53	2.809	0	1	0	9	1	0	1	0	0	0	1	0	3	21.777779	4.7427163	3	0	0	1	5640	500	5140	0.8815789	2520
34	16	2013	8	0	0	54	2.916	0	1	0	9	1	0	1	0	0	0	1	0	3	21.777779	4.7427163	1	0	0	1	5140	500	2510	0.8811239	2400
34	17	2014	8	0	0	55	3.025	0	1	0	9	1	0	1	0	0	0	1	0	2	21.777779	4.7427163	2	0	1	1	2510	3000	3840	0.93253726	1200
34	18	2015	8	0	0	56	3.136	0	1	0	9	1	0	1	0	0	0	1	0	4	21.777779	4.7427163	2	0	1	1	3840	1000	4052	0.89428043	1800
34	19	2016	8	0	0	57	3.249	0	1	0	9	1	0	0	0	0	0	1	0	4	21.777779	4.7427163	2	0	1	1	4052	3600	3604	0.891234	1800
34	20	2017	8	0	0	58	3.364	0	1	0	9	1	0	0	0	0	0	1	0	2	21.777779	4.7427163	2	0	1	1	3604	700		0.89824873	2400
35	7	2004	1	0	0	28	0.784	0	0	1	9	1	0	0	0	0	0	0	1	4	20.829996	4.338887	1	0	0	1	0	100	1800	1	1008
35	8	2005	1	0	0	29	0.841	0	0	1	9	1	0	0	0	0	0	0	1	4	20.829996	4.338887	1	0	0	1	1800	60	1944	0.94	720
35	9	2006	1	12	1	30	0.9	1	0	1	9	1	0	0	0	0	0	0	1	3	20.829996	4.338887	3	1	0	1	1944	40	1840	0.94	2160
35	10	2007	1	0	0	31	0.961	1	0	1	9	1	0	0	0	0	0	0	1	3	20.829996	4.338887	3	1	0	1	1840	96	1815	0.94	1248
35	11	2008	1	0	0	32	1.024	1	0	1	9	1	0	0	0	0	0	1	1	2	20.829996	4.338887	3	1	0	1	1815	0		0.94	1560
36	7	2004	1	240	1	48	2.304	1	0	1	16	1	0	0	0	1	0	1	1	4	27.681662	7.662744	4	2	0	1	8160	40000	8950	0.87384105	7200
36	8	2005	1	144	1	49	2.401	1	0	1	16	1	0	0	0	1	0	1	1	3	27.681662	7.662744	4	2	0	1	8950	3799		0.86598986	4092
37	10	2007	1	0	0	69	4.761	0	0	1	12	1	0	0	0	1	0	0	1	3	24.489796	5.997501	2	0	1	1	1180	0	1294	0.94	1080
37	11	2008	1	24	1	70	4.9	0	0	1	12	1	0	0	0	1	0	1	1	5	23.889463	5.7070646	2	0	1	1	1294	120	1145	0.94	1200
37	12	2009	1	36	1	71	5.041	0	0	1	12	1	0	0	0	1	0	1	0	3	23.889463	5.7070646	2	0	1	1	1145	0	2815	0.94	1080
37	13	2010	1	0	0	72	5.184	0	0	1	12	1	0	0	0	1	0	1	1	3	23.889463	5.7070646	2	0	1	1	2815	0	2000	0.9188885	1020
37	14	2011	1	0	0	73	5.329	0	0	1	12	1	0	0	1	0	0	1	1	3	23.889463	5.7070646	2	0	1	1	2000	0	1000	0.94	960
37	15	2012	1	12	1	74	5.476	0	0	1	12	1	0	0	0	1	0	1	0	3	23.889463	5.7070646	2	0	1	1	1000	0	1980	0.94	1020
37	16	2013	1	24	1	75	5.625	0	0	1	12	0	0	0	0	1	0	0	1	3	23.889463	5.7070646	2	0	1	1	1980	300		0.94	1440
38	7	2004	1	0	0	65	4.225	1	0	1	9	1	0	0	0	0	0	0	1	4	20.571428	4.231837	3	0	1	1	1680	0	1940	0.94	1032
38	8	2005	1	0	0	66	4.356	1	0	1	9	1	0	0	0	0	0	0	1	3	20.571428	4.231837	3	0	2	1	1940	0	3420	0.94	1908
38	9	2006	1	0	0	67	4.489	1	0	1	9	1	0	0	0	0	0	0	1	4	20.571428	4.231837	3	0	2	1	3420	0	2634	0.9059006	2280
38	10	2007	1	0	0	68	4.624	1	0	1	9	1	0	0	0	0	0	0	1	4	20.571428	4.231837	3	0	2	1	2634	600	2684	0.9354498	1800
38	11	2008	1	0	0	69	4.761	1	0	1	9	1	0	0	0	0	0	0	1	3	20.571428	4.231837	3	0	2	1	2684	0	1608	0.93266994	1440
38	12	2009	1	0	0	70	4.9	1	0	1	9	1	0	0	0	0	0	0	1	3	20.571428	4.231837	3	0	2	1	1608	0	3547.4	0.94	1200
38	13	2010	1	0	0	71	5.041	1	0	1	9	1	0	0	0	0	0	0	1	3	20.571428	4.231837	3	0	2	1	3547.4	100	4110	0.90293366	1560
38	14	2011	1	0	0	72	5.184	1	0	1	9	1	0	0	0	0	0	0	1	3	20.571428	4.231837	2	0	2	1	4110	0	1720	0.8904722	1080
38	15	2012	1	0	0	73	5.329	1	0	1	9	0	0	0	0	0	0	0	1	3	20.571428	4.231837	3	0	2	1	1720	0	2850	0.94	1440
38	16	2013	1	0	0	74	5.476	1	0	1	9	1	0	0	0	0	0	0	1	3	20.571428	4.231837	3	0	2	1	2850	0	2778	0.9246114	1800
38	17	2014	1	0	0	43	1.849	0	0	1	9	1	0	0	0	0	0	0	1	3	22.857143	5.22449	3	0	2	1	2778	0	2610	0.9279052	2040
38	18	2015	1	0	0	44	1.936	0	0	1	9	1	0	0	0	0	0	0	1	3	22.857143	5.22449	3	0	2	1	2610	2400	2680	0.9368516	2040
38	19	2016	1	0	0	45	2.025	0	0	1	9	1	0	0	0	0	0	0	1	4	22.857143	5.22449	3	0	2	1	2680	0		0.93288565	1200
39	11	2008	1	0	0	44	1.936	1	0	1	11	1	1	0	0	0	0	1	1	4	23.529411	5.536332	3	0	0	1	2400	0	5000	0.94	3000
39	14	2011	1	0	0	47	2.209	1	0	1	11	1	1	0	0	0	0	1	1	3	23.529411	5.536332	3	0	0	1	5000	0	3710	0.8848387	4440
39	15	2012	1	0	0	48	2.304	1	0	1	11	1	1	1	0	0	0	1	1	3	23.529411	5.536332	3	0	0	1	3710	0	4000	0.8995754	3120
39	16	2013	1	0	0	49	2.401	1	0	1	11	1	1	0	0	0	0	1	1	3	23.529411	5.536332	3	0	0	1	4000	0	5700	0.8945361	2880
39	17	2014	1	0	0	50	2.5	1	0	1	11	1	1	0	0	0	0	1	1	3	23.529411	5.536332	3	0	0	1	5700	400	6600	0.8813043	2400
39	18	2015	1	0	0	51	2.601	1	0	1	11	1	1	0	0	0	0	1	1	3	23.529411	5.536332	2	0	0	1	6600	500	1500	0.87666667	1920
39	19	2016	1	12	1	52	2.704	1	0	1	11	1	1	0	0	0	0	1	1	3	23.529411	5.536332	2	0	0	1	1500	500		0.94	1800
40	8	2005	1	0	0	54	2.916	1	0	1	12	1	1	0	1	0	0	1	1	5	23.98687	5.7536993	5	0	0	1	6000	2810	5040	0.88272727	3480
40	9	2006	1	0	0	55	3.025	1	0	1	12	1	1	0	1	0	0	1	0	4	23.98687	5.7536993	5	0	0	1	5040	0	4478	0.88829786	3192
40	10	2007	1	0	0	56	3.136	1	0	1	12	1	1	0	1	0	0	1	0	4	28.010223	7.845726	5	0	0	1	4478	1000	4730	0.8926658	3240
40	11	2008	1	36	1	57	3.249	1	0	1	12	1	1	0	1	0	0	1	0	4	28.010223	7.845726	5	0	0	1	4730	7000	8600	0.89052534	2664
40	12	2009	1	120	1	58	3.364	1	0	1	12	1	1	0	1	0	0	0	0	3	28.010223	7.845726	3	0	0	1	8600	0	2850	0.8665306	3300
40	13	2010	1	240	1	59	3.481	1	0	1	12	1	1	0	1	0	0	1	0	3	28.010223	7.845726	3	0	0	1	2850	13000	9312	0.9246114	4200
40	14	2011	1	60	1	60	3.6	1	0	1	12	1	1	0	1	0	0	1	1	3	28.010223	7.845726	3	0	2	1	9312	20000	6990	0.8593151	6000
40	15	2012	1	60	1	61	3.721	1	0	1	12	1	1	0	0	0	0	1	1	3	28.010223	7.845726	3	0	2	1	6990	38000	8548	0.87637365	6000
40	16	2013	1	60	1	62	3.844	1	0	1	12	1	1	0	0	0	0	1	0	3	28.010223	7.845726	3	0	2	1	8548	32600	8866	0.86709887	4800
40	17	2014	1	60	1	63	3.969	1	0	1	12	1	0	0	0	0	0	1	1	3	28.010223	7.845726	2	0	2	1	8866	45000	5416	0.8607139	4320
40	18	2015	1	60	1	64	4.096	1	0	1	12	1	0	0	0	0	0	1	1	3	28.010223	7.845726	2	0	2	1	5416	19300	4480	0.8812319	4320
40	19	2016	1	0	0	65	4.225	1	0	1	12	1	1	0	1	0	0	1	0	3	28.010223	7.845726	2	0	2	1	4480	15000	3960	0.88620514	2760
40	20	2017	1	24	1	66	4.356	1	0	1	12	1	1	0	1	0	0	1	0	4	28.010223	7.845726	2	0	2	1	3960	22500		0.89250296	3000
41	7	2004	1	0	0	43	1.849	1	0	1	6	1	0	0	0	0	0	1	0	3	24.913494	6.206822	4	1	0	1	3324	200	3000	0.9135145	1920
41	8	2005	1	0	0	44	1.936	1	0	1	6	1	0	0	0	0	0	1	0	5	24.913494	6.206822	4	0	0	1	3000	0	3600	0.9257895	1800
41	9	2006	1	0	0	45	2.025	1	0	1	6	1	0	0	0	0	0	1	0	4	24.913494	6.206822	4	0	0	1	3600	2000	5130	0.90581393	1644
41	10	2007	1	0	0	46	2.116	1	0	1	6	1	0	0	0	0	0	1	0	4	24.221453	5.866788	4	0	0	1	5130	800	5417	0.8858209	1800
41	11	2008	1	0	0	47	2.209	1	0	1	6	1	0	0	0	0	0	1	0	3	25.510204	6.507705	4	0	0	1	5417	1500	6512	0.8841934	2040
41	12	2009	1	0	0	48	2.304	1	0	1	6	1	0	1	0	0	0	1	1	4	25.510204	6.507705	4	0	0	1	6512	5000	6814	0.8791419	2640
41	13	2010	1	0	0	49	2.401	1	0	1	6	0	0	0	0	0	0	1	0	3	25.510204	6.507705	4	0	0	1	6814	180	6744	0.87800103	3744
41	14	2011	1	0	0	50	2.5	1	0	1	6	1	0	0	0	0	0	1	1	3	25.510204	6.507705	4	0	0	1	6744	1500	6936	0.87825745	4872
41	15	2012	1	0	0	51	2.601	1	0	1	6	1	0	0	0	0	0	1	0	4	25.510204	6.507705	4	0	0	1	6936	4000	9810	0.8775651	4944
41	16	2013	1	12	1	52	2.704	1	0	1	6	1	0	0	0	0	0	1	0	3	25.510204	6.507705	3	0	0	1	9810	2400	5460	0.8548229	2400
41	17	2014	1	12	1	53	2.809	1	0	1	6	1	0	0	0	0	0	1	0	3	25.510204	6.507705	3	0	0	1	5460	2160	5440	0.88243246	2400
41	18	2015	1	0	0	54	2.916	1	0	1	6	1	0	0	0	0	0	1	0	3	25.510204	6.507705	3	0	0	1	5440	0	3640	0.8825301	2400
41	19	2016	1	0	0	55	3.025	1	0	1	6	1	0	0	0	0	0	1	0	3	25.510204	6.507705	3	0	0	1	3640	400	3650	0.9009674	2520
41	20	2017	1	0	0	56	3.136	1	0	1	6	1	0	0	0	0	0	1	0	3	25.510204	6.507705	3	0	0	1	3650	0		0.9007638	2760
42	7	2004	1	0	0	64	4.096	0	1	1	9	1	1	0	0	1	0	1	0	3	28.040379	7.8626285	3	0	1	1	1200	500	1200	0.94	1392
42	8	2005	1	0	0	65	4.225	0	1	1	9	1	1	0	0	1	0	1	0	3	28.040379	7.8626285	3	0	1	1	1200	2500	2322	0.94	1272
42	9	2006	1	60	1	66	4.356	0	1	1	9	1	1	0	0	1	0	0	0	2	28.040379	7.8626285	2	0	1	1	2322	3600	2704	0.94	2280
42	10	2007	1	60	1	67	4.489	0	1	1	9	1	1	0	0	1	0	0	0	3	29.136316	8.489249	2	0	1	1	2704	1300	1404	0.92329985	1800
42	11	2008	1	24	1	68	4.624	0	1	1	9	1	1	0	0	1	0	1	0	2	30.297785	9.179558	2	0	1	1	1404	0	852	0.94	1200
42	12	2009	1	12	1	69	4.761	0	1	1	9	1	1	0	0	1	0	0	0	2	30.297785	9.179558	1	0	1	1	852	1000	1439	0.94	600
42	13	2010	1	36	1	70	4.9	0	1	1	9	1	1	0	0	1	0	0	0	3	30.297785	9.179558	1	0	1	1	1439	0	1320	0.94	840
42	14	2011	1	24	1	71	5.041	0	1	1	9	1	1	0	0	1	0	0	0	3	30.297785	9.179558	1	0	1	1	1320	0	1409	0.94	900
42	15	2012	1	36	1	72	5.184	0	1	1	9	1	1	0	0	1	0	0	0	3	30.297785	9.179558	1	0	1	1	1409	0	1272	0.94	960
42	16	2013	1	36	1	73	5.329	0	1	1	9	1	1	0	0	1	0	0	0	3	30.297785	9.179558	1	0	1	1	1272	0	1414	0.94	960
42	17	2014	1	36	1	74	5.476	0	1	1	9	1	1	0	0	1	0	0	0	2	30.297785	9.179558	1	0	1	1	1414	240	1574	0.94	960
42	18	2015	1	24	1	75	5.625	0	1	1	9	1	1	0	0	1	0	0	0	2	30.297785	9.179558	1	0	1	1	1574	300	1740	0.94	1200
42	19	2016	1	36	1	76	5.776	0	1	1	9	1	1	0	0	1	0	0	0	3	30.297785	9.179558	1	0	1	1	1740	240	1760	0.94	1320
42	20	2017	1	24	1	77	5.929	0	1	1	9	1	1	0	0	1	0	0	0	3	30.297785	9.179558	1	0	1	1	1760	240		0.94	1320
44	7	2004	1	0	0	50	2.5	1	0	1	9	1	1	0	0	0	0	1	1	3	19.817677	3.927403	4	2	0	1	2100	0	2160	0.94	1560
44	8	2005	1	0	0	51	2.601	1	0	1	9	1	1	0	0	0	0	1	1	3	19.817677	3.927403	4	2	0	1	2160	1000	2040	0.94	1800
44	9	2006	1	36	1	52	2.704	1	0	1	9	1	1	0	0	0	0	1	1	4	19.817677	3.927403	4	2	0	1	2040	0	3000	0.94	1752
44	10	2007	1	0	0	53	2.809	1	0	1	9	1	0	0	0	0	0	1	1	3	19.591837	3.8384008	4	2	0	1	3000	500	3260	0.9257895	2628
44	11	2008	1	0	0	54	2.916	1	0	1	9	1	0	0	0	0	0	1	1	3	19.591837	3.8384008	4	2	0	1	3260	0	2760	0.9156136	1800
44	12	2009	1	0	0	55	3.025	1	0	1	9	1	0	0	0	0	0	1	1	3	19.591837	3.8384008	4	2	0	1	2760	1300	3500	0.93845206	2400
44	13	2010	1	0	0	56	3.136	1	0	1	9	1	0	0	0	0	0	1	1	3	19.591837	3.8384008	4	2	0	1	3500	1400	1440	0.90837836	2400
44	14	2011	1	24	1	57	3.249	1	0	1	9	0	0	0	0	0	0	1	1	3	19.591837	3.8384008	4	0	0	1	1440	300	2960	0.94	1440
44	15	2012	1	0	0	58	3.364	1	0	1	9	1	0	0	1	0	0	1	1	3	19.591837	3.8384008	4	0	0	1	2960	0	2960	0.927642	2040
44	16	2013	1	0	0	59	3.481	1	0	1	9	1	0	0	1	0	0	1	1	4	19.591837	3.8384008	4	0	0	1	2960	500	6240	0.927642	1920
44	17	2014	1	120	1	60	3.6	1	0	1	9	0	0	0	1	0	0	1	1	3	19.591837	3.8384008	4	0	1	1	6240	0	1440	0.8802521	4800
44	18	2015	1	24	1	61	3.721	1	0	1	9	0	0	0	1	0	0	1	1	3	19.591837	3.8384008	4	0	1	1	1440	0	2940	0.94	4560
44	19	2016	1	0	0	62	3.844	1	0	1	9	0	0	0	1	0	0	1	1	3	19.591837	3.8384008	4	0	1	1	2940	0	2770	0.92860264	3600
44	20	2017	1	12	1	63	3.969	1	0	1	9	0	0	0	1	0	0	1	1	3	19.591837	3.8384008	4	0	1	1	2770	0		0.9378406	2760
47	12	2009	1	60	1	45	2.025	1	0	1	16	1	0	0	0	1	0	1	0	4			3	0	0	1	9500	0	11200	0.8575701	10200
47	13	2010	1	0	0	46	2.116	1	0	1	16	1	0	0	0	0	0	1	1	3			3	0	0	1	11200	2200	9600	0.81106365	4800
47	18	2015	1	0	0	51	2.601	1	0	1	16	1	0	0	0	0	0	1	1	3			3	0	0	1	9600	20000	6000	0.8566667	7200
47	19	2016	1	0	0	52	2.704	1	0	1	16	1	0	0	0	0	0	1	1	3			3	0	0	1	6000	15000	12500	0.88	6000
47	20	2017	1	0	0	53	2.809	1	0	1	16	0	0	0	0	0	0	1	1	4			3	0	0	1	12500	104000		0.7915677	7200
49	7	2004	1	0	0	61	3.721	1	0	1	12	1	1	0	0	1	0	1	1	3	23.875114	5.700211	3	0	2	1	2414	300	1334	0.94	1200
49	8	2005	1	0	0	62	3.844	1	0	1	12	1	1	0	0	1	0	1	1	3	23.875114	5.700211	3	0	2	1	1334	6000	3265	0.94	1320
49	9	2006	1	0	0	63	3.969	1	0	1	12	1	1	0	0	1	0	1	0	2	23.875114	5.700211	3	0	2	1	3265	450	1478	0.9099917	2160
49	10	2007	1	36	1	64	4.096	1	0	1	12	1	1	0	0	1	0	1	1	3	23.507805	5.526169	3	0	2	1	1478	500	758	0.94	1272
49	11	2008	1	0	0	65	4.225	1	0	1	12	1	1	0	0	1	0	1	0	3	25.711662	6.6108956	3	0	2	1	758	0	1224	1	1680
49	12	2009	1	0	0	66	4.356	1	0	1	12	0	0	0	0	1	0	1	0	4	25.711662	6.6108956	3	0	3	1	1224	0	1012	0.94	1200
49	13	2010	1	0	0	67	4.489	1	0	1	12	0	0	0	0	1	0	1	1	2	25.711662	6.6108956	3	0	3	1	1012	0	2740	0.94	1200
49	14	2011	1	60	1	68	4.624	1	0	1	12	0	0	0	0	1	0	1	1	4	25.711662	6.6108956	3	0	3	1	2740	0	1878	0.9297637	2880
49	15	2012	1	72	1	69	4.761	1	0	1	12	1	1	0	0	1	0	1	0	2	25.711662	6.6108956	3	0	3	1	1878	0	1968	0.94	3000
49	16	2013	1	72	1	70	4.9	1	0	1	12	1	1	0	0	1	0	0	0	2	25.711662	6.6108956	3	0	3	1	1968	0	4001	0.94	2640
49	17	2014	1	120	1	71	5.041	1	0	1	12	1	1	0	0	1	0	0	0	3	25.711662	6.6108956	3	0	3	1	4001	600	3640	0.89452046	2160
49	18	2015	1	24	1	72	5.184	1	0	1	12	1	1	0	0	1	0	0	0	3	25.711662	6.6108956	3	0	3	1	3640	0	2534	0.9009674	2160
49	19	2016	1	0	0	73	5.329	1	0	1	12	1	1	0	0	1	0	0	0	3	25.711662	6.6108956	3	0	3	1	2534	100	3134	0.94	2160
49	20	2017	1	0	0	74	5.476	1	0	1	12	1	1	0	0	1	0	0	0	3	25.711662	6.6108956	2	0	2	1	3134	0		0.90873075	2400
50	7	2004	1	36	1	63	3.969	0	1	1	15	0	0	0	0	1	0	0	0	4	28.763971	8.273661	1	0	1	1	0	360	201	1	1200
50	8	2005	8	0	0	64	4.096	0	1	0	15	0	0	0	0	1	0	0	0	3	28.763971	8.273661	1	0	1	1	201	1000	1476	1	720
50	9	2006	8	120	1	65	4.225	0	1	0	15	0	0	0	0	1	0	0	0	2	28.763971	8.273661	1	0	1	1	1476	100	2556	0.94	1200
50	10	2007	8	36	1	66	4.356	0	1	0	15	0	0	0	0	1	0	0	0	5	29.136316	8.489249	1	0	1	1	2556	0	6304	0.9221154	1212
50	11	2008	8	36	1	67	4.489	0	1	0	15	0	0	0	0	1	0	0	0	2	24.654833	6.078608	1	0	1	1	6304	5070	900	0.8766535	1272
50	12	2009	1	60	1	68	4.624	0	1	1	15	0	0	0	0	1	0	0	0	3	24.654833	6.078608	1	0	1	1	900	2000	1116	0.94	1800
50	13	2010	1	24	1	69	4.761	0	1	1	15	0	0	0	0	1	0	0	0	3	24.654833	6.078608	1	0	1	1	1116	0	940	0.94	960
50	14	2011	1	60	1	70	4.9	0	1	1	15	0	0	0	0	1	0	0	0	2	24.654833	6.078608	1	0	1	1	940	100	1907.4	0.94	840
50	15	2012	1	60	1	71	5.041	0	1	1	15	0	0	0	0	1	0	0	0	3	24.654833	6.078608	1	0	1	1	1907.4	0	987.6	0.94	2160
50	16	2013	1	60	1	72	5.184	0	1	1	15	0	0	0	1	0	0	0	0	3	24.654833	6.078608	1	0	1	1	987.6	0	1570	0.94	1320
50	17	2014	1	120	1	73	5.329	0	1	1	15	0	0	0	0	1	0	0	0	4	24.654833	6.078608	1	0	1	1	1570	300	1182	0.94	1200
50	18	2015	1	120	1	74	5.476	0	1	1	15	0	0	0	0	1	0	0	0	3	24.654833	6.078608	1	0	1	1	1182	424	51196	0.94	1200
50	19	2016	1	96	1	75	5.625	0	1	1	15	0	0	0	0	1	0	0	0	3	24.654833	6.078608	1	0	1	1	51196	500	1606	0.6114661	1200
50	20	2017	1	420	1	76	5.776	0	1	1	15	0	0	0	0	1	0	0	0	3	24.654833	6.078608	1	0	1	1	1606	400		0.94	1200
51	8	2005	1	0	0	49	2.401	0	1	1	15	1	1	0	1	0	0	1	0	3	24.464602	5.9851675	5	0	0	1	5960	1700	10740	0.8829268	3120
51	9	2006	1	0	0	50	2.5	0	1	1	15	1	1	0	1	0	0	0	0	4	24.464602	5.9851675	5	0	0	1	10740	3500	7760	0.8214103	6552
51	10	2007	1	360	1	51	2.601	0	1	1	15	1	1	0	1	0	0	1	0	3	25.148605	6.3245234	4	0	0	1	7760	3200	19744	0.87494224	6516
51	11	2008	1	120	1	52	2.704	0	1	1	15	0	1	0	1	0	0	1	0	4	25.148605	6.3245234	2	0	0	1	19744	31300	8130	0.59659517	3000
51	12	2009	1	240	1	53	2.809	0	1	1	15	1	0	0	1	0	0	1	0	4	25.148605	6.3245234	2	0	0	1	8130	9000	5830	0.86841124	7140
51	13	2010	1	0	0	54	2.916	0	1	1	15	0	0	0	0	0	0	1	0	4	25.148605	6.3245234	2	0	0	1	5830	23000	2380	0.87946796	2400
51	14	2011	1	0	0	55	3.025	0	1	1	15	1	1	0	0	0	0	1	0	4	25.148605	6.3245234	1	0	0	1	2380	35970	2950	0.9301187	3840
51	15	2012	1	0	0	62	3.844	1	0	1	18	1	0	0	0	0	0	1	1	3			3	0	2	1	2950	12000	10106	0.9204731	3600
51	16	2013	1	0	0	63	3.969	1	0	1	18	1	1	0	0	0	0	1	0	4			3	0	2	1	10106	15760	6608	0.8238229	3960
51	17	2014	1	0	0	64	4.096	1	0	1	18	1	1	0	0	0	0	1	0	4			3	0	2	1	6608	19632	4800	0.8776639	5400
51	19	2016	1	60	1	66	4.356	1	0	1	18	1	1	0	0	1	0	1	0	4			3	0	3	1	4800	11000	5136	0.886	3240
51	20	2017	1	12	1	67	4.489	1	0	1	18	1	1	0	0	1	0	1	0	3			3	0	3	1	5136	8000		0.8840909	3600
52	7	2004	1	0	0	36	1.296	1	0	1	12	1	0	0	0	0	0	1	0	3	22.49135	5.0586085	4	2	0	1	1560	0	1380	0.94	1200
52	8	2005	1	0	0	37	1.369	1	0	1	12	1	0	0	0	0	0	1	0	3	22.49135	5.0586085	4	2	0	1	1380	700	1770	0.94	1380
52	9	2006	1	0	0	38	1.444	1	0	1	12	1	0	0	0	0	0	1	1	3	22.49135	5.0586085	4	2	0	1	1770	0		0.94	1764
54	7	2004	8	0	0	41	1.681	1	0	0	11	1	1	0	0	0	0	1	1	3	24.977043	6.238527	4	2	0	1	2400	500	4800	0.94	1428
54	8	2005	8	0	0	42	1.764	1	0	0	11	1	1	0	0	0	0	1	1	2	24.977043	6.238527	4	1	0	1	4800	0	3600	0.88789475	2640
54	9	2006	8	36	1	43	1.849	1	0	0	11	1	1	0	0	0	0	1	1	2	24.977043	6.238527	4	1	0	1	3600	300	3800	0.90581393	2760
54	10	2007	8	0	0	44	1.936	1	0	0	11	1	1	0	0	0	0	1	1	2	25.711662	6.6108956	4	1	0	1	3800	0	3550	0.9013064	2400
54	11	2008	8	0	0	45	2.025	1	0	0	11	1	1	0	0	0	0	1	1	2	25.711662	6.6108956	4	0	0	1	3550	0	4800	0.90706736	3000
54	12	2009	8	0	0	46	2.116	1	0	0	11	1	1	0	1	0	0	1	1	4	25.711662	6.6108956	4	0	0	1	4800	1000	5300	0.88789475	2160
54	13	2010	8	120	1	47	2.209	1	0	0	11	1	1	0	1	0	0	1	1	4	25.711662	6.6108956	4	0	0	1	5300	330	11100	0.8848387	3000
54	14	2011	8	120	1	48	2.304	1	0	0	11	1	1	0	1	0	0	1	1	3	25.711662	6.6108956	4	0	0	1	11100	5000	13900	0.8155004	4800
54	15	2012	8	120	1	49	2.401	1	0	0	11	1	1	0	0	0	0	1	1	4	25.711662	6.6108956	4	0	0	1	13900	5500	3555	0.7768409	5400
54	16	2013	8	120	1	50	2.5	1	0	0	11	1	1	0	1	0	0	0	1	4	25.711662	6.6108956	4	0	0	1	3555	13000	11150	0.9069395	4200
54	17	2014	8	0	0	51	2.601	1	0	0	11	1	1	0	1	0	0	0	1	4	25.711662	6.6108956	4	0	0	1	11150	8000	11200	0.8146045	7200
54	18	2015	8	12	1	52	2.704	1	0	0	11	0	0	0	1	0	0	0	1	3	25.711662	6.6108956	4	0	0	1	11200	0	5900	0.81371826	4800
54	19	2016	8	60	1	53	2.809	1	0	0	11	0	0	0	1	0	0	1	0	3	25.711662	6.6108956	4	0	0	1	5900	35000	8160	0.8817647	5640
54	20	2017	8	12	1	54	2.916	1	0	0	11	0	0	0	1	0	0	1	0	3	25.711662	6.6108956	3	0	0	1	8160	40000		0.87153846	4200
55	7	2004	1	0	0	78	6.084	1	0	1	6	0	0	0	0	0	0	0	1	2	21.484375	4.6157837	3	0	2	1	1164	5000	268	0.94	828
55	8	2005	1	0	0	79	6.241	1	0	1	6	0	0	0	0	0	0	0	1	1	21.484375	4.6157837	3	0	2	1	268	300	670	1	840
55	9	2006	1	0	0	80	6.4	1	0	1	6	0	0	0	0	0	0	0	1	2	21.484375	4.6157837	3	0	2	1	670	0	1036	1	636
55	10	2007	1	0	0	81	6.561	1	0	1	6	0	0	0	0	0	0	0	1	2	21.484375	4.6157837	3	0	2	1	1036	0	916	0.94	960
55	11	2008	1	0	0	82	6.724	1	0	1	6	0	0	0	0	0	0	0	1	2	21.829952	4.765468	3	0	2	1	916	0	894	1	660
55	12	2009	10	0	0	83	6.889	1	0	0	6	0	0	0	1	0	0	0	1	2	21.829952	4.765468	3	0	2	1	894	0	742	1	600
55	13	2010	10	0	0	84	7.056	1	0	0	6	0	0	0	0	0	0	0	0	1	21.829952	4.765468	3	0	2	1	742	0	804	1	480
55	14	2011	10	0	0	85	7.225	1	0	0	6	0	0	0	0	0	0	0	0	1	21.829952	4.765468	3	0	2	1	804	0	635	1	840
55	15	2012	10	0	0	75	5.625	0	1	0	5	0	0	0	0	0	0	0	0	2	24.03461	5.776625	2	0	1	1	635	0	727	1	600
55	16	2013	10	12	1	76	5.776	0	1	0	5	0	0	0	1	0	0	0	0	3	24.03461	5.776625	2	0	1	1	727	0	1075	1	540
55	17	2014	10	36	1	77	5.929	0	1	0	5	0	0	0	1	0	0	0	0	4	24.03461	5.776625	2	0	1	1	1075	0	1550	0.94	480
55	18	2015	10	0	0	78	6.084	0	1	0	5	0	0	0	1	0	0	0	0	2	24.03461	5.776625	2	0	2	1	1550	0	1360	0.94	636
55	19	2016	10	0	0	79	6.241	0	1	0	5	0	0	0	1	0	0	0	0	1	24.03461	5.776625	2	0	2	1	1360	0	560	0.94	540
55	20	2017	10	12	1	80	6.4	0	1	0	5	0	0	0	1	0	0	0	0	2	24.03461	5.776625	2	0	2	1	560	0		1	720
57	9	2006	1	0	0	37	1.369	1	1	1	16	1	0	0	0	0	0	1	0	4	18.289894	3.3452022	4	2	0	1	8000	1000	8000	0.87426966	4320
57	10	2007	1	0	0	38	1.444	1	1	1	16	1	0	0	0	0	0	1	1	4	18.289894	3.3452022	4	2	0	1	8000	500		0.87426966	4800
58	9	2006	11	0	0	73	5.329	0	1	0	3	0	0	0	1	0	0	1	0	4			4	0	1	1	1542	1000		0.94	1200
59	11	2008	1	0	0	78	6.084	1	0	1	12	1	0	0	0	0	0	1	0	4	25.864513	6.6897306	2	0	2	1	2331	500	1462	0.94	1800
59	12	2009	1	0	0	79	6.241	1	0	1	12	1	0	0	0	0	0	1	0	4	25.864513	6.6897306	2	0	2	1	1462	2000	2220	0.94	1440
59	13	2010	1	24	1	80	6.4	1	0	1	12	1	0	0	0	0	0	0	0	3	25.864513	6.6897306	2	0	2	1	2220	0	2208	0.94	1200
59	14	2011	1	60	1	81	6.561	1	0	1	12	1	0	0	0	0	0	0	0	4	25.864513	6.6897306	2	0	2	1	2208	1000	2080	0.94	1920
59	15	2012	1	0	0	82	6.724	1	0	1	12	1	0	0	0	0	0	1	0	5	25.864513	6.6897306	2	0	2	1	2080	8000	1990	0.94	1560
59	16	2013	1	24	1	83	6.889	1	0	1	12	1	0	0	0	0	0	0	0	2	25.864513	6.6897306	2	0	2	1	1990	8000	3386	0.94	1980
59	17	2014	1	0	0	84	7.056	1	0	1	12	1	0	0	0	0	0	0	0	4	25.864513	6.6897306	2	0	2	1	3386	6000	2400	0.9026034	1440
59	18	2015	1	0	0	85	7.225	1	0	1	12	1	0	0	0	0	0	0	0	3	25.864513	6.6897306	2	0	2	1	2400	20000	2296	0.9388889	1800
59	19	2016	1	0	0	86	7.396	1	0	1	12	1	0	0	0	0	0	0	0	4	25.864513	6.6897306	2	0	2	1	2296	12000	2370	0.94	2784
59	20	2017	1	0	0	87	7.569	1	0	1	12	1	0	0	0	0	0	0	0	4	25.864513	6.6897306	2	0	2	1	2370	10000		0.94	3600
60	7	2004	8	0	0	55	3.025	1	0	0	16	1	0	0	0	1	0	1	1	3	23.120625	5.345633	2	0	0	1	400	0	1950	1	1176
60	8	2005	8	0	0	56	3.136	1	0	0	16	1	0	0	0	1	0	1	1	3	23.120625	5.345633	2	0	0	1	1950	300	870	0.94	1800
60	9	2006	8	0	0	53	2.809	0	1	0	11	1	0	0	0	1	0	0	0	4	19.628265	3.852688	1	0	0	1	870	300	1060	0.94	960
60	10	2007	8	0	0	54	2.916	0	1	0	11	1	0	0	0	1	0	1	0	4	18.82711	3.5446007	1	0	0	1	1060	200	1320	0.94	996
60	11	2008	8	0	0	55	3.025	0	1	0	11	1	0	0	0	1	0	1	0	3	18.82711	3.5446007	1	0	0	1	1320	200	984	0.94	1200
60	12	2009	8	0	0	56	3.136	0	1	0	11	0	0	0	0	1	0	1	0	4	18.82711	3.5446007	1	0	0	1	984	150	600	0.94	720
60	13	2010	8	0	0	57	3.249	0	1	0	11	0	0	1	0	0	0	1	0	3	18.82711	3.5446007	1	0	0	1	600	200	600	0.94	720
60	14	2011	8	0	0	58	3.364	0	1	0	11	0	0	0	0	1	0	1	0	4	18.82711	3.5446007	1	0	0	1	600	150	600	0.94	720
60	15	2012	8	0	0	59	3.481	0	1	0	11	0	0	0	0	1	0	1	0	3	18.82711	3.5446007	1	0	0	1	600	300	600	0.94	720
60	16	2013	8	0	0	60	3.6	0	1	0	11	0	0	0	0	1	0	1	0	4	18.82711	3.5446007	1	0	1	1	600	250	740	0.94	660
60	17	2014	8	0	0	61	3.721	0	1	0	11	0	0	0	0	1	0	1	0	3	18.82711	3.5446007	1	0	1	1	740	0	740	0.94	720
60	18	2015	8	0	0	62	3.844	0	1	0	11	0	0	0	0	1	0	1	0	3	18.82711	3.5446007	1	0	1	1	740	0	720	0.94	720
60	19	2016	8	0	0	63	3.969	0	1	0	11	0	0	0	0	1	0	1	0	3	18.82711	3.5446007	1	0	1	1	720	0	2490	0.94	720
60	20	2017	8	12	1	64	4.096	1	1	0	11	0	0	0	0	1	0	1	0	3	18.82711	3.5446007	2	0	2	1	2490	1200		0.9336237	1560
61	7	2004	1	0	0	67	4.489	1	0	1	9	1	0	0	0	0	0	1	1	3	22.321428	4.9824615	3	0	2	1	938	0	2138	1	1320
61	8	2005	1	0	0	68	4.624	1	0	1	9	1	0	0	0	0	0	1	1	3	22.321428	4.9824615	3	0	2	1	2138	0	3517	0.94	1200
61	9	2006	1	0	0	69	4.761	1	0	1	9	0	0	0	0	0	0	1	1	2	22.321428	4.9824615	3	0	2	1	3517	1500	1668	0.9036127	2016
61	10	2007	1	0	0	70	4.9	1	0	1	9	0	0	0	0	0	0	1	1	2	20.195578	4.0786138	3	0	2	1	1668	800	143	0.94	852
61	11	2008	1	0	0	71	5.041	1	0	1	9	0	0	0	0	0	0	1	1	3	20.549887	4.2229786	3	0	2	1	143	100	1458	1	840
61	12	2009	1	0	0	72	5.184	1	0	1	9	1	0	1	0	0	0	1	1	4	20.549887	4.2229786	3	0	2	1	1458	0	1728	0.94	960
61	13	2010	1	0	0	73	5.329	1	0	1	9	0	0	0	0	0	0	1	1	3	20.549887	4.2229786	3	0	2	1	1728	0	1878	0.94	960
61	14	2011	1	0	0	74	5.476	1	0	1	9	0	0	0	0	0	0	1	1	2	20.549887	4.2229786	3	0	2	1	1878	100	1956	0.94	1560
61	15	2012	1	0	0	75	5.625	1	0	1	9	0	0	0	0	0	0	1	1	2	20.549887	4.2229786	3	0	2	1	1956	0	1916	0.94	2040
61	16	2013	1	0	0	48	2.304	0	1	1	14	1	0	0	0	0	0	0	0	3	18.365473	3.372906	3	0	2	1	1916	0	5670	0.94	1800
61	19	2016	1	0	0	51	2.601	0	1	1	14	1	0	0	0	0	0	0	0	3	18.365473	3.372906	2	0	1	1	5670	390	2654	0.8801255	1920
61	20	2017	1	0	0	52	2.704	0	1	1	14	1	0	0	0	0	0	0	0	3	18.365473	3.372906	2	0	1	1	2654	240		0.92547697	2160
62	7	2004	8	0	0	36	1.296	1	0	0	12	1	0	0	1	0	0	1	1	4			2	0	0	1	1800	1500	2160	0.94	1200
62	8	2005	8	0	0	37	1.369	1	0	0	12	1	0	0	1	0	0	1	1	4			2	0	0	1	2160	300		0.94	1800
63	7	2004	8	0	0	38	1.444	1	0	0	12	1	1	0	0	0	0	0	1	3	22.582708	5.099787	4	2	0	1	1800	1500	4800	0.94	2400
63	8	2005	8	0	0	39	1.521	1	0	0	12	1	1	0	0	0	0	0	1	4	22.582708	5.099787	4	2	0	1	4800	0	6060	0.88789475	3120
63	9	2006	8	0	0	40	1.6	1	0	0	12	1	1	0	0	0	0	0	1	3	22.582708	5.099787	4	2	0	1	6060	6000	6024	0.8810345	3720
63	10	2007	8	0	0	41	1.681	1	0	0	12	1	1	0	0	0	0	0	1	3	22.038567	4.856984	4	1	0	1	6024	8600	3900	0.88119584	3000
63	11	2008	8	0	0	42	1.764	1	0	0	12	1	1	0	0	0	0	0	1	4	22.038567	4.856984	4	1	0	1	3900	5000	3600	0.89931506	2400
63	12	2009	8	0	0	43	1.849	1	0	0	12	1	1	0	0	0	0	0	1	4	22.038567	4.856984	4	1	0	1	3600	1000	4912	0.90581393	3120
63	13	2010	8	0	0	44	1.936	1	0	0	12	1	1	0	0	0	0	0	1	4	22.038567	4.856984	4	1	0	1	4912	0	6000	0.8871645	2676
63	14	2011	8	0	0	45	2.025	1	0	0	12	0	1	0	0	0	0	0	1	4	22.038567	4.856984	4	1	0	1	6000	4000	3600	0.8813043	3360
63	15	2012	8	0	0	46	2.116	1	0	0	12	1	1	0	0	0	0	0	1	4	22.038567	4.856984	4	0	0	1	3600	500	4800	0.90581393	1800
63	16	2013	8	0	0	47	2.209	1	0	0	12	1	1	0	0	0	0	0	1	3	22.038567	4.856984	4	0	0	1	4800	500	4800	0.88789475	2760
63	17	2014	8	0	0	48	2.304	1	0	0	12	1	1	0	0	0	0	0	1	4	22.038567	4.856984	4	0	0	1	4800	9280	5700	0.88789475	2640
63	18	2015	8	0	0	49	2.401	1	0	0	12	1	1	0	0	0	0	0	1	4	22.038567	4.856984	4	0	0	1	5700	10500	6600	0.88272727	2400
63	19	2016	8	12	1	50	2.5	1	0	0	12	1	1	0	0	0	0	0	1	4	22.038567	4.856984	4	0	0	1	6600	11900	7200	0.8788	2880
63	20	2017	8	0	0	51	2.601	1	0	0	12	1	1	0	0	0	0	0	1	4	22.038567	4.856984	4	0	0	1	7200	13600		0.87666667	3000
64	7	2004	8	0	0	73	5.329	1	0	0	9	0	0	1	0	0	0			3			3	0	2	1	1261	2000	374	0.94	1200
64	8	2005	8	0	0	71	5.041	0	1	0	7	0	0	1	0	0	0	0	0	3	24.732462	6.1169467	2	0	1	1	374	0	1014	1	444
64	9	2006	8	0	0	72	5.184	0	1	0	7	0	0	1	0	0	0	0	0	3	24.732462	6.1169467	2	0	1	1	1014	0	1454	0.94	1080
64	10	2007	8	24	1	73	5.329	0	1	0	7	0	0	1	0	0	0	1	0	4	23.283419	5.421176	2	0	1	1	1454	2000	1254	0.94	1008
64	11	2008	8	60	1	74	5.476	0	1	0	7	0	0	1	0	0	0	1	0	4	21.082813	4.44485	2	0	1	1	1254	750	270	0.94	1680
64	12	2009	8	24	1	75	5.625	0	1	0	7	0	0	1	0	0	0	0	0	4	21.082813	4.44485	2	0	1	1	270	200	3863	1	1200
64	13	2010	8	12	1	76	5.776	0	1	0	7	0	0	0	1	0	0	1	0	4	21.082813	4.44485	2	0	1	1	3863	800	3208	0.89392835	1560
64	14	2011	8	0	0	77	5.929	0	1	0	7	0	0	1	0	0	0	1	0	4	21.082813	4.44485	2	0	1	1	3208	250	698	0.9067883	600
64	15	2012	8	0	0	78	6.084	0	1	0	7	0	0	0	0	0	0	0	0	2	21.082813	4.44485	2	0	1	1	698	0	164	1	960
64	16	2013	8	24	1	79	6.241	0	1	0	7	0	0	1	0	0	0	0	0	4	21.082813	4.44485	2	0	1	1	164	0	320	1	684
64	17	2014	8	0	0	80	6.4	0	1	0	7	0	0	1	0	0	0	0	0	2	21.082813	4.44485	2	0	1	1	320	0	510	1	960
64	18	2015	8	0	0	81	6.561	0	1	0	7	0	0	1	0	0	0	0	0	3	21.082813	4.44485	2	0	1	1	510	0	1680	1	840
64	19	2016	8	0	0	82	6.724	0	1	0	7	0	0	1	0	0	0	0	0	2	21.082813	4.44485	2	0	1	1	1680	0	1130	0.94	1200
64	20	2017	8	12	1	49	2.401	0	0	0	14	1	0	0	0	0	0	0	1	3	24.163265	5.838634	2	0	1	1	1130	500		0.94	1080
65	7	2004	1	0	0	65	4.225	1	0	1	12	0	0	0	0	0	0	1	0	3	25.013521	6.2567625	2	0	2	1	3120	0	3632	0.9091133	1080
65	8	2005	1	60	1	66	4.356	1	0	1	12	0	0	0	0	0	0	1	0	3	25.013521	6.2567625	2	0	2	1	3632	0	2183	0.89774114	1800
65	9	2006	1	240	1	67	4.489	1	0	1	12	0	0	0	0	0	0	1	0	4	25.013521	6.2567625	2	0	2	1	2183	2000	3892	0.94	1836
65	10	2007	1	0	0	68	4.624	1	0	1	12	0	0	0	0	0	0	1	0	4	24.6755	6.0888033	2	0	2	1	3892	500	2356	0.8934923	1488
65	11	2008	1	60	1	69	4.761	1	0	1	12	0	0	0	0	0	0	1	0	4	24.33748	5.9231296	2	0	2	1	2356	21	3725	0.94	2160
65	12	2009	1	156	1	70	4.9	1	0	1	12	0	0	0	0	0	0	1	0	3	24.33748	5.9231296	2	0	2	1	3725	824	4701	0.8961292	3000
65	13	2010	1	300	1	71	5.041	1	0	1	12	0	0	0	0	0	0	1	0	3	24.33748	5.9231296	2	0	2	1	4701	1500	3946	0.8848331	1800
65	14	2011	1	60	1	72	5.184	1	0	1	12	0	0	0	0	0	0	1	0	2	24.33748	5.9231296	2	0	2	1	3946	1000	4140	0.89270294	2400
65	15	2012	1	0	0	73	5.329	1	0	1	12	0	0	0	0	0	0	0	0	2	24.33748	5.9231296	2	0	2	1	4140	1000	4270	0.8900891	2760
65	16	2013	1	0	0	74	5.476	1	0	1	12	0	0	0	0	0	0	0	0	2	24.33748	5.9231296	2	0	2	1	4270	1000	2600	0.8885096	2520
65	17	2014	1	0	0	75	5.625	1	0	1	12	0	0	0	0	0	0	0	0	3	24.33748	5.9231296	2	0	2	1	2600	2000	4440	0.92797834	2100
65	18	2015	1	120	1	76	5.776	1	0	1	12	0	0	0	0	0	0	0	0	4	24.33748	5.9231296	2	0	2	1	4440	1000	4440	0.8866226	2400
65	19	2016	1	0	0	77	5.929	1	0	1	12	0	0	0	0	0	0	0	0	2	24.33748	5.9231296	2	0	2	1	4440	20	4380	0.8866226	2400
65	20	2017	1	240	1	78	6.084	1	0	1	12	0	0	0	0	0	0	0	0	2	24.33748	5.9231296	2	0	2	1	4380	1000		0.88726705	3600
66	7	2004	1	0	0	81	6.561	0	1	1	0	0	0	0	0	1	0	0	0	3	23.372576	5.462773	2	0	1	1	1094	0	612	0.94	984
66	8	2005	1	0	0	82	6.724	0	1	1	0	0	0	0	0	1	0	0	0	2	23.372576	5.462773	2	0	1	1	612	0	614	1	600
66	9	2006	1	0	0	83	6.889	0	1	1	0	0	0	0	0	1	0	0	0	2	23.372576	5.462773	2	0	1	1	614	0	3744	1	600
66	10	2007	1	36	1	84	7.056	0	1	1	0	0	0	0	0	1	0	0	0	3	20.775623	4.316265	2	0	1	1	3744	0	2940	0.89581317	1500
66	11	2008	1	36	1	85	7.225	0	1	1	0	0	0	0	0	1	0	0	0	4	19.909973	3.9640703	2	0	1	1	2940	0	3170	0.91451615	960
66	12	2009	1	0	0	86	7.396	0	1	1	0	0	0	0	0	1	0	0	0	3	19.909973	3.9640703	2	0	1	1	3170	7700	3170	0.90776944	1800
66	13	2010	1	0	0	87	7.569	0	1	1	0	0	0	0	0	1	0	0	0	3	19.909973	3.9640703	2	0	1	1	3170	0	2228	0.90776944	840
66	14	2011	1	60	1	88	7.744	0	1	1	0	0	0	0	0	1	0	0	0	2	19.909973	3.9640703	2	0	1	1	2228	100	0	0.94	1200
66	15	2012	1	0	0	89	7.921	0	1	1	0	0	0	0	0	1	0	0	0	3	19.909973	3.9640703	3	0	1	1	0	0	5498	1	1800
66	16	2013	1	0	0	90	8.1	0	1	1	0	0	0	0	0	1	0	0	0	3	19.909973	3.9640703	3	0	1	1	5498	0	6840	0.8822484	1560
66	17	2014	1	0	0	91	8.281	0	1	1	0	0	0	0	0	1	0	0	0	2	19.909973	3.9640703	3	0	1	1	6840	4500	8190	0.8768657	2400
66	18	2015	1	12	1	92	8.464	0	1	1	0	0	0	0	0	1	0	0	0	3	19.909973	3.9640703	3	0	1	1	8190	3900	8240	0.8711821	2880
66	19	2016	1	0	0	93	8.649	0	1	1	0	0	0	0	0	1	0	0	0	2	19.909973	3.9640703	3	0	2	1	8240	3660	7830	0.87059325	3120
66	20	2017	1	0	0	94	8.836	0	1	1	0	0	0	0	0	1	0	0	0	1	19.909973	3.9640703	3	0	2	1	7830	3420		0.87392026	3240
67	7	2004	1	0	0	69	4.761	0	0	1	9	0	0	1	0	0	0	1	0	2	24.677021	6.089554	2	0	1	1	520	500	0	1	444
67	8	2005	1	0	0	70	4.9	0	0	1	9	0	0	1	0	0	0	1	0	3	24.677021	6.089554	2	0	1	1	0	1000	1050	1	720
67	9	2006	1	0	0	71	5.041	0	0	1	9	0	0	1	0	0	0	0	0	2	24.677021	6.089554	2	0	1	1	1050	0	334	0.94	840
67	10	2007	1	0	0	72	5.184	0	0	1	9	0	0	1	0	0	0	0	0	2	22.589552	5.1028786	2	0	1	1	334	30	634	1	240
67	11	2008	1	0	0	73	5.329	0	0	1	9	0	0	1	0	0	0	0	0	2	21.967121	4.825544	2	0	1	1	634	0	245	1	540
67	12	2009	1	0	0	74	5.476	0	0	1	9	0	0	0	0	0	0	0	0	2	21.967121	4.825544	2	0	1	1	245	1000	872	1	600
67	13	2010	1	0	0	75	5.625	0	0	1	9	0	0	0	0	0	0	1	0	2	21.967121	4.825544	2	0	1	1	872	0	764	0.94	720
67	14	2011	1	0	0	76	5.776	0	0	1	9	0	0	0	0	0	0	0	0	3	21.967121	4.825544	2	0	1	1	764	0	887	0.94	600
67	15	2012	1	0	0	77	5.929	0	0	1	9	0	0	0	0	0	0	1	0	2	21.967121	4.825544	2	0	1	1	887	30	918	0.94	840
67	16	2013	1	0	0	78	6.084	0	0	1	9	0	0	0	0	0	0	1	0	3	21.967121	4.825544	2	0	1	1	918	50	1770	0.94	840
67	17	2014	1	0	0	79	6.241	0	0	1	9	0	0	0	0	0	0	1	0	3	21.967121	4.825544	2	0	1	1	1770	50	920	0.94	1080
67	18	2015	1	0	0	80	6.4	0	0	1	9	0	0	0	0	0	0	1	0	2	21.967121	4.825544	2	0	1	1	920	0	1045	0.94	840
67	19	2016	1	36	1	81	6.561	0	0	1	9	0	0	0	0	0	0	1	0	3	21.967121	4.825544	2	0	1	1	1045	0	1030	0.94	1020
67	20	2017	1	0	0	82	6.724	0	0	1	9	0	0	0	0	0	0	1	0	2	21.967121	4.825544	2	0	1	1	1030	0		0.94	1020
68	7	2004	1	0	0	62	3.844	1	0	1	12	1	1	0	0	0	0	1	0	2	25.909456	6.7129993	5	1	1	1	4880	0	4752	0.88941604	1812
68	8	2005	1	0	0	63	3.969	1	0	1	12	1	1	0	0	0	0	1	0	3	25.909456	6.7129993	5	1	1	1	4752	2000	3156	0.89035875	2160
68	9	2006	1	0	0	64	4.096	1	0	1	12	1	1	0	0	0	0	1	0	2	25.909456	6.7129993	4	1	1	1	3156	2500	3960	0.91933745	2448
68	10	2007	1	0	0	65	4.225	1	0	1	12	1	1	0	0	0	0	1	0	3	25.209202	6.3550386	4	1	2	1	3960	700	3254	0.89819276	2064
68	11	2008	1	0	0	66	4.356	1	0	1	12	1	1	0	0	0	0	1	0	3	25.55933	6.5327935	3	1	2	1	3254	0	2202	0.91030484	1440
68	12	2009	1	12	1	67	4.489	1	0	1	12	1	1	0	0	0	0	1	0	3	25.55933	6.5327935	3	1	2	1	2202	3000	2400	0.94	1800
68	13	2010	1	0	0	68	4.624	1	0	1	12	1	1	0	0	0	0	1	0	2	25.55933	6.5327935	3	1	2	1	2400	1000	3010	0.94	1800
68	14	2011	1	0	0	69	4.761	1	0	1	12	0	0	0	0	0	0	0	0	2	25.55933	6.5327935	3	1	2	1	3010	70	1640	0.91820335	1440
68	15	2012	1	0	0	70	4.9	1	0	1	12	0	0	0	0	0	0	1	0	2	25.55933	6.5327935	3	0	2	1	1640	0	850	0.94	1440
68	16	2013	1	0	0	71	5.041	1	0	1	12	0	0	0	0	0	0	1	0	3	25.55933	6.5327935	3	0	2	1	850	-1	1350	1	1320
68	17	2014	1	0	0	72	5.184	1	0	1	12	0	0	0	0	0	0	0	0	2	25.55933	6.5327935	3	0	2	1	1350	0	1370	0.94	1320
68	18	2015	1	0	0	73	5.329	1	0	1	12	0	0	0	0	0	0	0	0	3	25.55933	6.5327935	3	0	2	1	1370	0	1382	0.94	1320
68	19	2016	1	0	0	74	5.476	1	0	1	12	0	0	0	0	0	0	0	0	3	25.55933	6.5327935	3	0	2	1	1382	0	1362	0.94	1320
68	20	2017	1	12	1	75	5.625	1	0	1	12	0	0	0	0	0	0	0	0	2	25.55933	6.5327935	3	0	2	1	1362	0		0.94	1320
71	8	2005	1	0	0	63	3.969	0	1	1	6	1	1	1	0	0	0	1	0	2	26.022644	6.77178	1	0	1	1	908	1000		0.94	1344
72	7	2004	1	0	0	60	3.6	1	0	1	12	0	0	0	0	1	0	1	1	3	22.206331	4.9312115	4	0	1	1	6800	2000	8588	0.87805194	2520
72	8	2005	1	0	0	61	3.721	1	0	1	12	0	0	0	0	1	0	1	1	2	22.206331	4.9312115	4	0	1	1	8588	7000	7392	0.87003374	2880
72	9	2006	1	0	0	62	3.844	1	0	1	12	0	0	0	0	1	0	1	0	2	22.206331	4.9312115	4	0	1	1	7392	4800	11236	0.8760492	4152
72	10	2007	1	120	1	63	3.969	1	0	1	12	0	0	0	0	1	0	1	0	3	21.875	4.7851562	4	0	1	1	11236	2000	3510	0.81308603	4392
72	11	2008	1	0	0	64	4.096	1	0	1	12	0	0	0	0	1	0	1	0	2	23.011177	5.2951427	4	0	1	1	3510	18500	3132	0.9081114	3480
72	12	2009	1	0	0	65	4.225	1	0	1	12	0	0	0	0	0	0	1	0	2	23.011177	5.2951427	4	0	2	1	3132	5650	2712	0.9202576	4800
72	13	2010	1	48	1	66	4.356	1	0	1	12	0	0	0	0	0	0	1	0	2	23.011177	5.2951427	4	0	2	1	2712	2000	9440	0.94	2400
72	14	2011	1	72	1	67	4.489	1	0	1	12	0	0	0	0	0	0	1	0	3	23.011177	5.2951427	4	0	2	1	9440	1200	12460	0.8609671	3600
72	15	2012	1	180	1	68	4.624	1	0	1	12	0	0	0	0	1	0	1	0	3	23.011177	5.2951427	4	0	2	1	12460	3999	9442	0.7941591	5040
72	16	2013	1	180	1	69	4.761	1	0	1	12	0	0	0	0	1	0	1	0	2	23.011177	5.2951427	4	0	2	1	9442	9500	11010	0.8609476	5400
72	17	2014	1	120	1	70	4.9	1	0	1	12	0	0	0	0	1	0	1	0	3	23.011177	5.2951427	3	0	2	1	11010	1620	5030	0.81437206	3000
72	18	2015	1	24	1	71	5.041	1	0	1	12	0	0	0	0	1	0	1	0	2	23.011177	5.2951427	3	0	2	1	5030	1200	5072	0.884671	3000
72	19	2016	1	36	1	72	5.184	1	0	1	12	0	0	0	0	1	0	1	0	2	23.011177	5.2951427	3	0	2	1	5072	1680	5160	0.88443875	3000
72	20	2017	1	12	1	73	5.329	1	0	1	12	0	0	0	0	1	0	1	0	3	23.011177	5.2951427	3	0	2	1	5160	1680		0.8839623	3000
73	8	2005	1	0	0	55	3.025	1	0	1	6	1	1	1	0	0	0	1	1	2	23.875114	5.700211	4	0	0	1	4760	2000	4330	0.88816255	2040
73	9	2006	1	0	0	56	3.136	1	0	1	6	0	0	1	0	0	0	1	0	4	23.875114	5.700211	4	0	0	1	4330	2500	2970	0.8922618	3900
73	10	2007	1	0	0	57	3.249	1	0	1	6	1	0	1	0	0	0	1	1	3	27.34375	7.4768066	4	0	0	1	2970	2000	3210	0.9271704	3468
73	11	2008	1	0	0	58	3.364	1	0	1	6	1	0	1	0	0	0	1	0	4	21.513859	4.6284614	4	0	0	1	3210	1000	4630	0.9173527	1800
73	12	2009	1	0	0	59	3.481	1	0	1	6	1	0	1	0	0	0	1	0	3	21.513859	4.6284614	4	0	0	1	4630	4000	2710	0.88905966	2160
73	13	2010	1	0	0	60	3.6	1	0	1	6	1	0	1	0	0	0	1	1	3	21.513859	4.6284614	4	0	1	1	2710	0	4681	0.94	2400
73	14	2011	1	24	1	61	3.721	1	0	1	6	0	0	1	0	0	0	1	1	3	21.513859	4.6284614	4	0	2	1	4681	1200	5780	0.88870275	3000
73	15	2012	1	0	0	62	3.844	1	0	1	6	1	0	1	0	0	0	1	0	3	21.513859	4.6284614	4	0	2	1	5780	2000	3600	0.8823353	5040
73	16	2013	1	0	0	63	3.969	1	0	1	6	1	0	1	0	0	0	1	1	3	21.513859	4.6284614	3	0	2	1	3600	2000	3680	0.90179855	5160
73	17	2014	1	24	1	64	4.096	1	0	1	6	1	0	1	0	0	0	1	1	3	21.513859	4.6284614	3	0	2	1	3680	1200	4010	0.9001626	2760
73	18	2015	1	0	0	65	4.225	1	0	1	6	1	0	1	0	0	0	1	1	2	21.513859	4.6284614	3	0	2	1	4010	1200	3990	0.8943805	2400
73	19	2016	1	0	0	66	4.356	1	0	1	6	1	0	1	0	0	0	1	1	3	21.513859	4.6284614	3	0	2	1	3990	816	4000	0.8946927	2760
73	20	2017	1	12	1	67	4.489	1	0	1	6	1	0	1	0	0	0	1	1	2	21.513859	4.6284614	3	0	2	1	4000	936		0.8945361	2880
75	7	2004	1	0	0	33	1.089	1	0	1	12	1	0	0	0	0	0	1	1	3	23.671253	5.6032825	4	2	0	1	2160	500	2800	0.94	1260
75	8	2005	1	0	0	34	1.156	1	0	1	12	1	0	0	0	0	0	1	1	4	23.671253	5.6032825	4	2	0	1	2800	0	2100	0.9360558	1524
75	9	2006	1	0	0	35	1.225	1	0	1	12	1	0	0	0	0	0	1	1	4	23.671253	5.6032825	4	2	0	1	2100	50	2592	0.94	1680
75	10	2007	1	0	0	36	1.296	1	0	1	12	1	0	0	0	0	0	1	1	4	23.45679	5.5022106	4	2	0	1	2592	0	1800	0.94	1548
75	11	2008	1	0	0	37	1.369	1	0	1	12	1	0	0	0	0	0	1	1	4	24.618103	6.06051	4	2	0	1	1800	0	1600	0.94	1800
75	12	2009	1	0	0	38	1.444	1	0	1	12	1	0	0	0	0	0	1	1	4	24.618103	6.06051	4	2	0	1	1600	0	3500	0.94	1560
75	14	2011	1	0	0	40	1.6	1	0	1	12	0	0	0	0	0	0	0	0	2	24.618103	6.06051	4	2	0	1	3500	700	1480	0.90837836	2400
75	15	2012	1	0	0	41	1.681	1	0	1	12	1	0	0	0	0	0	0	0	4	24.618103	6.06051	4	2	0	1	1480	800	3962	0.94	2400
75	16	2013	1	0	0	42	1.764	1	0	1	12	0	0	0	0	0	0	1	1	2	24.618103	6.06051	4	2	0	1	3962	0	1880	0.8981562	2400
75	18	2015	1	0	0	44	1.936	1	0	1	12	0	0	0	0	0	0	0	0	2	24.618103	6.06051	4	1	0	1	1880	0	2020	0.94	1440
75	19	2016	1	0	0	45	2.025	1	0	1	12	0	0	0	0	0	0	0	0	2	24.618103	6.06051	4	1	0	1	2020	1800	2980	0.94	1800
75	20	2017	1	0	0	46	2.116	1	0	1	12	1	0	0	0	0	0	0	0	2	24.618103	6.06051	4	1	0	1	2980	2200		0.9267045	3000
76	8	2005	1	0	0	38	1.444	0	1	1	12	1	0	0	0	0	0	0	0	3	20.284798	4.1147304	3	0	1	1	1090	300	1983	0.94	960
76	9	2006	1	0	0	39	1.521	0	1	1	12	0	0	0	0	0	0	1	0	3	20.284798	4.1147304	3	0	1	1	1983	1000	664	0.94	828
76	10	2007	1	0	0	40	1.6	0	1	1	12	0	0	0	0	0	0	0	0	2	18.365473	3.372906	3	0	1	1	664	0	2190	1	660
76	11	2008	1	0	0	41	1.681	1	1	1	12	0	0	0	0	0	0	0	0	3	22.031725	4.853969	3	1	0	1	2190	2000	1800	0.94	1440
76	12	2009	1	0	0	42	1.764	1	1	1	12	0	0	0	0	0	0	0	0	3	22.031725	4.853969	3	1	0	1	1800	300	500	0.94	1200
76	13	2010	1	0	0	43	1.849	1	1	1	12	0	0	0	0	0	0	0	0	3	22.031725	4.853969	3	1	0	1	500	0	640	1	960
76	14	2011	1	0	0	44	1.936	1	1	1	12	0	0	0	0	0	0	0	0	3	22.031725	4.853969	3	1	0	1	640	250	6388	1	960
76	15	2012	1	0	0	45	2.025	1	1	1	12	1	0	0	0	0	0	0	0	4	22.031725	4.853969	3	1	0	1	6388	1950	2916	0.878466	1440
76	16	2013	1	0	0	46	2.116	1	1	1	12	1	0	1	0	0	0	0	0	3	22.031725	4.853969	3	1	0	1	2916	2500	2280	0.9218276	1560
76	17	2014	1	0	0	47	2.209	1	1	1	12	1	0	0	0	0	0	0	0	3	22.031725	4.853969	3	1	0	1	2280	60	2342	0.94	1440
76	18	2015	1	0	0	53	2.809	1	0	1	12	1	1	0	0	0	0	0	1	3	25.880571	6.6980395	3	1	0	1	2342	0	2304	0.94	1800
76	19	2016	1	0	0	54	2.916	1	0	1	12	1	1	0	0	0	0	0	1	3	25.880571	6.6980395	3	1	0	1	2304	100	2376	0.94	1800
76	20	2017	1	0	0	55	3.025	1	0	1	12	1	1	0	0	0	0	0	1	3	25.880571	6.6980395	3	1	0	1	2376	0		0.94	1800
78	7	2004	3	0	0	38	1.444	1	0	1	16	1	0	1	0	0	0	1	0	4	24.772097	6.1365676	4	2	0	1	2124	100	1800	0.94	1800
78	8	2005	3	0	0	39	1.521	1	0	1	16	1	0	1	0	0	0	1	0	3	24.772097	6.1365676	4	2	0	1	1800	0	2480	0.94	2400
78	9	2006	3	0	0	40	1.6	1	0	1	16	1	0	1	0	0	0	1	0	4	24.772097	6.1365676	4	2	0	1	2480	0	4694	0.94	3120
78	10	2007	3	0	0	41	1.681	1	0	1	16	1	0	1	0	0	0	0	0	4	24.772097	6.1365676	4	2	0	1	4694	1000		0.8886128	3120
79	7	2004	1	120	1	55	3.025	1	0	1	16	1	0	0	0	1	0	1	0	3	24.859074	6.179735	5	0	0	1	9200	5000	14600	0.8665306	3960
79	8	2005	1	60	1	56	3.136	1	0	1	16	1	0	0	0	1	0	1	0	3	24.859074	6.179735	5	0	0	1	14600	9000	13050	0.77130586	4440
79	9	2006	1	240	1	57	3.249	1	0	1	16	1	0	0	0	1	0	1	0	4	24.859074	6.179735	5	0	0	1	13050	5000	12364	0.7884244	8400
79	10	2007	1	360	1	58	3.364	1	0	1	16	1	0	0	0	1	0	1	0	5	24.913494	6.206822	3	0	0	1	12364	5000	8540	0.7933834	15828
79	11	2008	1	360	1	59	3.481	1	0	1	16	0	0	0	0	1	0	0	0	5	25.510204	6.507705	3	0	0	1	8540	5000	5372	0.86718684	5640
79	12	2009	1	240	1	60	3.6	1	0	1	16	0	0	0	0	1	0	1	0	4	25.510204	6.507705	3	0	1	1	5372	3000	13210	0.8828667	4560
79	13	2010	1	360	1	61	3.721	1	0	1	16	0	0	0	0	1	0	1	0	3	25.510204	6.507705	3	0	1	1	13210	4500	4184	0.7827891	2400
79	14	2011	1	60	1	62	3.844	1	0	1	16	0	0	0	0	1	0	1	0	3	25.510204	6.507705	3	0	1	1	4184	1080	6460	0.8918378	3600
79	15	2012	1	0	0	63	3.969	1	0	1	16	0	0	0	0	1	0	1	0	4	25.510204	6.507705	3	0	2	1	6460	240	7215	0.87819844	4200
79	16	2013	1	480	1	64	4.096	1	0	1	16	0	0	0	0	1	0	1	0	4	25.510204	6.507705	3	0	2	1	7215	-1	5920	0.87566847	4800
79	17	2014	1	120	1	65	4.225	1	0	1	16	0	0	0	0	1	0	1	0	3	25.510204	6.507705	3	0	2	1	5920	2580	7140	0.88033706	3240
79	18	2015	1	24	1	66	4.356	1	0	1	16	0	0	0	0	1	0	1	0	3	25.510204	6.507705	3	0	2	1	7140	3000	7150	0.87589926	3600
79	19	2016	1	60	1	67	4.489	1	0	1	16	0	0	0	0	1	0	1	0	3	25.510204	6.507705	3	0	2	1	7150	3060	7160	0.87586826	3840
79	20	2017	1	24	1	68	4.624	1	0	1	16	0	0	0	0	1	0	1	0	3	25.510204	6.507705	3	0	2	1	7160	2940		0.8758373	3960
80	13	2010	1	0	0	65	4.225	1	0	1	12	1	0	0	0	0	0	1	1	3			3	0	1	1	14028	2000	6094	0.7739349	3624
80	14	2011	1	0	0	66	4.356	1	0	1	12	1	0	0	0	0	0	1	1	4			3	0	2	1	6094	3000	6556	0.8796134	3600
80	15	2012	1	144	1	67	4.489	1	0	1	12	1	0	0	0	0	0	1	1	3			3	0	2	1	6556	1499	8876	0.8778494	4800
80	16	2013	1	0	0	68	4.624	1	0	1	12	1	0	0	0	0	0	1	1	3			3	0	2	1	8876	360	6600	0.86361253	4200
80	17	2014	1	0	0	69	4.761	1	0	1	12	1	0	0	0	0	0	1	1	4			3	0	2	1	6600	5000	5603	0.8776923	3600
80	18	2015	1	0	0	70	4.9	1	0	1	12	1	0	0	0	0	0	1	1	3			3	0	2	1	5603	2500	6680	0.8817507	3000
80	19	2016	1	0	0	71	5.041	1	0	1	12	1	0	0	0	0	0	1	1	3			3	0	2	1	6680	6500	2010	0.8774112	4200
80	20	2017	1	0	0	72	5.184	1	0	1	12	1	0	0	0	0	0	1	1	3			3	0	2	1	2010	5600		0.94	2400
81	8	2005	8	240	1	46	2.116	0	1	0	18	1	1	0	1	0	0	1	0	3			1	0	0	1	4000	20000	2400	0.889633	2400
81	9	2006	8	0	0	47	2.209	0	1	0	18	1	1	0	1	0	0	1	0	3			1	0	0	1	2400	800	4800	0.9291209	1596
81	14	2011	1	60	1	52	2.704	0	1	1	18	1	1	0	0	0	0	0	0	4			1	0	0	1	4800	9000		0.88272727	2400
82	7	2004	1	180	1	32	1.024	1	0	1	16	1	0	0	1	0	0	0	0	3	29.320988	8.597203	2	0	0	1	450	0	3880	1	984
82	8	2005	1	180	1	33	1.089	1	0	1	16	1	0	0	1	0	0	0	0	4	29.320988	8.597203	2	0	0	1	3880	2000	4240	0.89367163	2160
82	9	2006	1	24	1	34	1.156	1	0	1	16	1	0	0	1	0	0	1	0	4	29.320988	8.597203	3	1	0	1	4240	280	4200	0.89108026	2400
82	10	2007	1	24	1	35	1.225	1	0	1	16	1	0	0	1	0	0	1	1	3	33.333332	11.111111	3	1	0	1	4200	1200	5076	0.8916185	2844
82	11	2008	1	24	1	36	1.296	1	0	1	16	1	0	0	1	0	0	1	1	4	33.333332	11.111111	3	1	0	1	5076	2700	4400	0.8844168	3600
82	12	2009	1	12	1	37	1.369	1	0	1	16	1	1	0	1	0	0	1	1	4	33.333332	11.111111	4	2	0	1	4400	1900	5700	0.8913002	2640
82	13	2010	1	24	1	38	1.444	1	0	1	16	1	1	0	1	0	0	1	1	4	33.333332	11.111111	4	2	0	1	5700	1000	6600	0.88272727	3000
82	14	2011	1	60	1	39	1.521	1	0	1	16	1	1	0	1	0	0	1	1	3	33.333332	11.111111	4	2	0	1	6600	1440	5230	0.8788	4800
82	15	2012	1	480	1	40	1.6	1	0	1	16	1	1	0	1	0	0	1	1	4	33.333332	11.111111	4	2	0	1	5230	1500	6400	0.88523656	4200
82	16	2013	1	24	1	41	1.681	1	0	1	16	1	1	0	1	0	0	1	1	4	33.333332	11.111111	4	2	0	1	6400	1000	4900	0.879589	3600
82	17	2014	1	60	1	42	1.764	1	0	1	16	0	0	0	1	0	0	1	1	4	33.333332	11.111111	4	2	0	1	4900	4300	6130	0.88724136	4800
82	18	2015	1	240	1	43	1.849	1	0	1	16	1	0	0	1	0	0	1	1	3	33.333332	11.111111	4	2	0	1	6130	0	5920	0.88072544	4080
82	19	2016	1	0	0	44	1.936	1	0	1	16	1	0	0	0	0	0	1	1	4	33.333332	11.111111	4	2	0	1	5920	2000	5810	0.88167155	4560
82	20	2017	1	120	1	45	2.025	1	0	1	16	1	0	0	1	0	0	1	1	4	33.333332	11.111111	4	2	0	1	5810	3000		0.88219076	4200
83	7	2004	1	0	0	56	3.136	1	0	1	16	1	1	1	0	0	0	1	0	3	24.088223	5.8024244	5	0	0	1	6700	0	4000	0.879589	6000
83	10	2007	1	0	0	59	3.481	1	0	1	16	1	1	1	0	0	0	1	0	3	24.088223	5.8024244	5	0	0	1	4000	0	6320	0.90082353	5292
83	13	2010	1	0	0	62	3.844	1	0	1	16	1	1	0	0	0	0	1	0	3	24.088223	5.8024244	5	0	1	1	6320	2000	6710	0.88121384	3552
83	15	2012	1	0	0	64	4.096	1	0	1	16	1	1	0	0	0	0	1	0	4	24.088223	5.8024244	3	0	1	1	6710	1000	3660	0.8773072	3000
83	16	2013	1	0	0	65	4.225	1	0	1	16	1	1	0	0	0	0	0	0	4	24.088223	5.8024244	3	0	1	1	3660	100		0.9005618	2400
84	7	2004	8	0	0	41	1.681	1	0	0	22	1	1	0	0	0	0			3			4	2	0	1	9000	15000		0.86545455	5460
85	7	2004	1	0	0	65	4.225	1	0	1	9	1	0	0	0	0	0	1	0	4	23.4375	5.493164	3	0	3	1	2420	0	840	0.94	972
85	8	2005	1	0	0	66	4.356	1	0	1	9	1	0	0	0	0	0	1	0	3	23.4375	5.493164	3	0	3	1	840	500	869	1	816
85	9	2006	1	0	0	67	4.489	1	0	1	9	1	0	0	0	0	0	1	0	3	23.4375	5.493164	3	0	3	1	869	1650	1018	1	1080
85	10	2007	1	0	0	68	4.624	1	0	1	9	1	0	0	0	0	0	1	0	4	22.49135	5.0586085	3	0	3	1	1018	0	918	0.94	780
85	11	2008	1	0	0	69	4.761	1	0	1	9	0	0	0	0	0	0	1	0	3	22.10029	4.884228	3	0	3	1	918	0	968	1	600
85	12	2009	1	0	0	70	4.9	1	0	1	9	1	0	0	0	0	0	1	0	4	22.10029	4.884228	3	0	3	1	968	0	1010	1	960
85	13	2010	1	0	0	71	5.041	1	0	1	9	1	0	0	0	0	0	1	0	3	22.10029	4.884228	2	0	2	1	1010	500	1000	0.94	720
85	14	2011	1	0	0	72	5.184	1	0	1	9	1	0	0	0	0	0	1	0	4	22.10029	4.884228	2	0	2	1	1000	1000	1960	0.94	720
85	15	2012	1	0	0	73	5.329	1	0	1	9	0	0	0	0	0	0	1	0	3	22.10029	4.884228	2	0	2	1	1960	500	1420	0.94	900
85	18	2015	1	0	0	76	5.776	1	0	1	9	1	0	0	0	0	0	1	0	3	22.10029	4.884228	2	0	2	1	1420	0	5789	0.94	840
85	19	2016	1	0	0	77	5.929	1	0	1	9	1	0	0	0	0	0	1	0	3	22.10029	4.884228	2	0	2	1	5789	2000	960	0.8796337	1200
85	20	2017	1	0	0	78	6.084	1	0	1	9	1	0	0	0	0	0	1	0	3	22.10029	4.884228	2	0	2	1	960	3000		0.94	960
86	8	2005	1	0	0	51	2.601	1	1	1	9	0	0	1	0	0	0	0	0	1	29.384756	8.634639	5	1	0	1	0	0	1050	1	1200
86	9	2006	1	0	0	52	2.704	0	1	1	9	0	0	1	0	0	0	0	0	1	29.384756	8.634639	5	1	0	1	1050	400	2350	1	2808
86	10	2007	1	0	0	53	2.809	0	1	1	9	0	0	1	0	0	0	0	0	1	25.711662	6.6108956	5	1	0	1	2350	0	2950	0.94	1800
86	11	2008	1	0	0	54	2.916	0	1	1	9	0	0	1	0	0	0	0	0	1	25.711662	6.6108956	4	1	0	1	2950	0	3600	0.92811936	3000
86	12	2009	1	0	0	55	3.025	0	1	1	9	0	0	0	0	0	0	0	0	1	25.711662	6.6108956	4	1	0	1	3600	300	3600	0.90581393	2400
86	13	2010	1	0	0	56	3.136	0	1	1	9	0	0	0	0	0	0	0	0	2	25.711662	6.6108956	3	0	0	1	3600	0	80	0.90179855	1320
86	14	2011	1	0	0	57	3.249	0	1	1	9	0	0	1	0	0	0	1	0	2	25.711662	6.6108956	3	0	0	1	80	0	1210	1	1560
86	15	2012	1	24	1	58	3.364	0	1	1	9	0	0	1	0	0	0	1	0	1	25.711662	6.6108956	3	0	0	1	1210	300	2410	0.94	1680
86	16	2013	1	0	0	59	3.481	0	1	1	9	0	0	1	0	0	0	1	0	1	25.711662	6.6108956	3	0	0	1	2410	300	2900	0.94	1680
86	17	2014	1	0	0	60	3.6	0	1	1	9	0	0	1	0	0	0	1	0	1	25.711662	6.6108956	3	0	1	1	2900	300	2670	0.9224832	1800
86	18	2015	1	0	0	61	3.721	0	1	1	9	0	0	1	0	0	0	1	0	1	25.711662	6.6108956	2	0	1	1	2670	100	1900	0.92476636	1200
86	19	2016	1	0	0	62	3.844	0	1	1	9	0	0	1	0	0	0	1	0	1	25.711662	6.6108956	2	0	1	1	1900	0	1760	0.94	1200
86	20	2017	1	0	0	63	3.969	0	1	1	9	0	0	1	0	0	0	1	0	1	25.711662	6.6108956	2	0	1	1	1760	10		0.94	1800
87	7	2004	1	0	0	44	1.936	0	0	1	12	1	0	0	0	0	1	1	1	4	21.604939	4.6677337	1	0	0	1	2000	90	2160	0.94	612
87	8	2005	1	0	0	45	2.025	0	0	1	12	0	0	0	0	0	1	1	1	3	21.604939	4.6677337	1	0	0	1	2160	200	3000	0.94	1800
87	9	2006	1	0	0	46	2.116	0	0	1	12	1	0	0	0	0	1	1	0	3	21.604939	4.6677337	1	0	0	1	3000	1200	2364	0.9076	1440
87	10	2007	1	0	0	47	2.209	0	0	1	12	1	0	0	0	0	1	1	1	4	21.604939	4.6677337	1	0	0	1	2364	300	2640	0.93093526	840
87	11	2008	1	0	0	48	2.304	0	0	1	12	1	0	0	0	0	1	1	1	4	23.661438	5.5986366	1	0	0	1	2640	600	4200	0.9188337	1800
87	12	2009	1	0	0	49	2.401	0	0	1	12	1	0	0	0	0	0	1	0	4	23.661438	5.5986366	1	0	0	1	4200	4000	1300	0.8873057	2400
87	13	2010	1	0	0	50	2.5	0	0	1	12	0	0	0	0	0	0	1	0	3	23.661438	5.5986366	1	0	0	1	1300	0	0	0.94	1212
87	14	2011	1	0	0	51	2.601	0	0	1	12	0	0	0	0	0	0	0	0	4	23.661438	5.5986366	1	0	0	1	0	0	0	1	1200
87	15	2012	1	0	0	52	2.704	0	0	1	12	0	0	0	1	0	0	1	1	3	23.661438	5.5986366	1	0	0	1	0	0	1000	1	1200
87	16	2013	1	0	0	53	2.809	0	0	1	12	1	0	0	0	0	0	1	1	3	23.661438	5.5986366	1	0	0	1	1000	0	3000	0.94	1800
87	17	2014	1	0	0	54	2.916	0	0	1	12	1	0	0	0	0	0	1	0	4	23.661438	5.5986366	1	0	0	1	3000	0	2400	0.9076	1200
87	18	2015	1	0	0	55	3.025	0	0	1	12	1	0	0	0	0	0	1	0	4	23.661438	5.5986366	1	0	0	1	2400	300	2900	0.9291209	1800
87	19	2016	1	0	0	56	3.136	0	0	1	12	1	0	0	0	0	0	1	0	3	23.661438	5.5986366	1	0	0	1	2900	500	4900	0.9103352	1800
87	20	2017	1	60	1	57	3.249	0	0	1	12	1	0	0	0	0	0	1	0	4	23.661438	5.5986366	1	0	0	1	4900	2000		0.8822388	2160
88	7	2004	1	0	0	44	1.936	1	0	1	9	1	1	1	0	0	0	1	1	4	22.985397	5.283285	4	2	0	1	3500	0	3240	0.90837836	1920
88	8	2005	1	0	0	45	2.025	1	0	1	9	1	1	1	0	0	0	1	1	3	22.985397	5.283285	4	1	0	1	3240	200	3720	0.91629833	2040
88	9	2006	1	0	0	46	2.116	1	0	1	9	1	1	1	0	0	0	1	1	4	22.985397	5.283285	4	1	0	1	3720	1300	3980	0.90301913	2760
88	10	2007	1	0	0	47	2.209	1	0	1	9	1	1	1	0	0	0	1	1	4	22.985397	5.283285	4	0	0	1	3980	0	3980	0.89782995	2640
88	11	2008	1	0	0	48	2.304	1	0	1	9	1	1	1	0	0	0	1	1	3	22.985397	5.283285	4	0	0	1	3980	0	2330	0.89782995	2400
88	12	2009	1	0	0	49	2.401	1	0	1	9	1	1	0	0	0	0	1	1	3	22.985397	5.283285	4	0	0	1	2330	0	3200	0.94	1920
88	13	2010	1	0	0	50	2.5	1	0	1	9	1	1	0	0	0	0	0	0	2	22.985397	5.283285	4	0	0	1	3200	1100	3300	0.9177116	3240
88	14	2011	1	0	0	51	2.601	1	0	1	9	1	1	0	0	0	0	1	0	3	22.985397	5.283285	4	0	0	1	3300	3000	6810	0.9142857	1800
88	15	2012	1	0	0	52	2.704	1	0	1	9	1	0	0	0	0	0	1	1	3	22.985397	5.283285	4	0	0	1	6810	1200	7160	0.8780156	4164
88	16	2013	1	120	1	53	2.809	1	0	1	9	1	0	0	0	0	0	1	1	3	22.985397	5.283285	4	0	0	1	7160	2000	7200	0.876799	1800
88	17	2014	1	0	0	54	2.916	1	0	1	9	1	0	0	0	0	0	1	1	3	22.985397	5.283285	4	0	0	1	7200	3000	390	0.87666667	3000
88	18	2015	1	0	0	55	3.025	1	0	1	9	1	0	0	0	0	0	1	1	3	22.985397	5.283285	3	0	0	1	390	0	5730	1	2400
88	19	2016	1	0	0	56	3.136	1	0	1	9	1	0	0	0	0	0	1	1	2	22.985397	5.283285	3	0	0	1	5730	0	6250	0.88116884	3360
88	20	2017	1	0	0	57	3.249	1	0	1	9	1	0	0	0	0	0	1	1	2	22.985397	5.283285	3	0	0	1	6250	500		0.8789933	3120
89	7	2004	1	0	0	70	4.9	1	0	1	9	0	0	0	0	0	0	0	0	2	19.817677	3.927403	2	0	2	1	256	0	28	1	960
89	8	2005	1	60	1	71	5.041	1	0	1	9	0	0	0	0	0	0	0	0	2	19.817677	3.927403	2	0	2	1	28	0	1469	1	600
89	9	2006	1	0	0	72	5.184	1	0	1	9	0	0	0	0	0	0	1	0	2	19.817677	3.927403	2	0	2	1	1469	1500	868	0.94	900
89	10	2007	1	0	0	73	5.329	1	0	1	9	0	0	0	0	0	0	1	0	4	19.487383	3.797581	2	0	2	1	868	0	592	0.94	480
89	11	2008	1	0	0	74	5.476	1	0	1	9	0	0	0	0	0	0	1	0	3	19.487383	3.797581	2	0	2	1	592	0	747	1	480
89	12	2009	1	0	0	75	5.625	1	0	1	9	0	0	0	1	0	0	1	0	2	19.487383	3.797581	2	0	2	1	747	0	780	1	840
89	13	2010	1	12	1	76	5.776	1	0	1	9	0	0	0	1	0	0	0	0	3	19.487383	3.797581	2	0	2	1	780	0	780	0.94	600
89	14	2011	1	24	1	77	5.929	1	0	1	9	0	0	0	0	0	0	1	0	2	19.487383	3.797581	2	0	2	1	780	0	1270	0.94	840
89	15	2012	1	0	0	78	6.084	1	0	1	9	0	0	0	0	0	0	1	0	2	19.487383	3.797581	2	0	2	1	1270	400	1320	0.94	600
89	16	2013	1	12	1	79	6.241	1	0	1	9	0	0	0	0	0	0	1	0	4	19.487383	3.797581	2	0	2	1	1320	200	1604	0.94	360
89	17	2014	1	36	1	80	6.4	1	0	1	9	0	0	0	0	0	0	1	0	2	19.487383	3.797581	2	0	2	1	1604	100	926	0.94	720
89	18	2015	1	24	1	81	6.561	1	0	1	9	0	0	0	0	0	0	1	0	1	19.487383	3.797581	2	0	2	1	926	200	1730	0.94	1080
89	19	2016	1	12	1	82	6.724	1	0	1	9	0	0	0	0	0	0	1	0	3	19.487383	3.797581	2	0	2	1	1730	100	1708	0.94	960
89	20	2017	1	0	0	83	6.889	1	0	1	9	0	0	0	0	0	0	1	0	2	19.487383	3.797581	2	0	2	1	1708	0		0.94	1200
90	7	2004	8	0	0	82	6.724	0	0	0	9	0	0	0	0	0	1	0	0	4	23.875114	5.700211	4	1	1	1	2400	0	1514	0.94	1800
90	8	2005	8	0	0	83	6.889	0	0	0	9	0	0	0	0	0	1	0	0	3	23.875114	5.700211	4	1	1	1	1514	200	854	0.94	1440
90	9	2006	8	0	0	84	7.056	0	0	0	9	0	0	0	0	0	1	1	0	4	23.875114	5.700211	3	0	1	1	854	0	854	1	1500
90	10	2007	8	0	0	85	7.225	0	0	0	9	0	0	0	0	0	1	0	0	3	20.028841	4.0115447	3	0	1	1	854	270	251	1	1440
90	11	2008	8	0	0	86	7.396	0	0	0	9	0	0	0	0	0	1	1	0	3	22.600264	5.107719	1	0	1	1	251	300	220	1	840
90	12	2009	1	0	0	87	7.569	0	0	1	9	0	0	0	0	0	1	1	0	3	22.600264	5.107719	1	0	1	1	220	40		1	420
91	7	2004	1	0	0	57	3.249	1	0	1	12	1	1	1	0	0	0	1	1	4	20.700817	4.2852383	4	0	0	1	6399	0	7600	0.8795931	4800
91	8	2005	1	0	0	58	3.364	1	0	1	12	1	1	1	0	0	0	1	1	4	20.700817	4.2852383	4	0	0	1	7600	14000	7200	0.87541175	1920
91	9	2006	1	48	1	59	3.481	1	0	1	12	1	1	1	0	0	0	0	0	4	20.700817	4.2852383	4	0	0	1	7200	3500	4770	0.87666667	3000
91	10	2007	1	0	0	60	3.6	1	0	1	12	1	1	1	0	0	0	0	0	4	20.700817	4.2852383	4	0	1	1	4770	3240	6400	0.88809526	4440
91	11	2008	1	0	0	61	3.721	1	0	1	12	1	1	1	0	0	0	0	0	4	23.335466	5.44544	4	0	1	1	6400	2000	6050	0.879589	3600
91	12	2009	1	0	0	62	3.844	1	0	1	12	1	1	0	0	0	0	1	0	3	23.335466	5.44544	4	0	1	1	6050	1000	3290	0.88107914	3960
91	13	2010	1	0	0	63	3.969	1	0	1	12	1	1	0	0	0	0	0	0	2	23.335466	5.44544	4	0	1	1	3290	3000	5656	0.9146126	1200
91	14	2011	1	0	0	64	4.096	1	0	1	12	1	1	0	0	0	0	0	0	4	23.335466	5.44544	4	0	1	1	5656	10000	9100	0.8829469	3600
91	15	2012	1	0	0	65	4.225	1	0	1	12	1	1	1	0	0	0	0	0	3	23.335466	5.44544	2	0	2	1	9100	0	2580	0.8584906	2400
91	16	2013	1	0	0	66	4.356	1	0	1	12	1	1	0	0	0	0	0	0	4	23.335466	5.44544	2	0	2	1	2580	200	1680	0.9289474	1440
91	17	2014	1	0	0	67	4.489	1	0	1	12	1	1	0	0	0	0	0	0	4	23.335466	5.44544	2	0	2	1	1680	1000	2360	0.94	960
91	18	2015	1	0	0	68	4.624	1	0	1	12	0	0	0	0	0	0	0	0	4	23.335466	5.44544	2	0	2	1	2360	1000	2880	0.94	1440
91	19	2016	1	0	0	69	4.761	1	0	1	12	0	0	0	0	0	0	0	0	4	23.335466	5.44544	2	0	2	1	2880	0	2520	0.9165434	2160
91	20	2017	1	0	0	70	4.9	1	0	1	12	0	0	0	0	0	0	0	0	3	23.335466	5.44544	2	0	2	1	2520	1000		0.9320046	2160
92	8	2005	8	0	0	48	2.304	1	0	0	12	0	0	0	0	1	0	1	1	3	25.259516	6.380431	4	2	0	1	4800	0	3600	0.88789475	4800
92	9	2006	8	0	0	49	2.401	1	0	0	12	0	0	0	0	1	0	0	0	2	25.259516	6.380431	4	2	0	1	3600	500	7200	0.90581393	3000
92	10	2007	1	0	0	50	2.5	1	0	1	12	1	1	0	0	1	0	1	0	3	20.983988	4.4032774	4	1	0	1	7200	0	2500	0.87666667	3600
92	11	2008	1	0	0	51	2.601	1	0	1	12	0	0	0	0	1	0	1	1	4	21.971336	4.8273964	4	0	0	1	2500	0	3710	0.94	1800
92	12	2009	1	240	1	52	2.704	1	0	1	12	0	0	0	0	1	0	0	0	2	21.971336	4.8273964	4	0	0	1	3710	2000	6000	0.90324134	4320
92	13	2010	1	24	1	53	2.809	1	0	1	12	0	0	0	0	1	0	1	1	3	21.971336	4.8273964	4	0	0	1	6000	3000	0	0.8813043	4200
92	15	2012	1	120	1	55	3.025	1	0	1	12	0	0	0	0	1	0	1	1	3	21.971336	4.8273964	4	0	0	1	0	1500	500	1	4200
92	16	2013	1	120	1	56	3.136	1	0	1	12	0	0	0	0	1	0	1	1	3	21.971336	4.8273964	4	0	0	1	500	0	720	1	4944
92	17	2014	1	156	1	57	3.249	1	0	1	12	1	0	0	0	1	0	1	1	4	21.971336	4.8273964	4	0	0	1	720	500	4110	1	4800
92	19	2016	1	120	1	59	3.481	1	0	1	12	1	0	0	0	1	0	1	0	3	21.971336	4.8273964	4	0	0	1	4110	1000	7976	0.8955985	2160
92	20	2017	1	360	1	60	3.6	1	0	1	12	1	0	0	0	1	0	1	0	4	21.971336	4.8273964	4	0	2	1	7976	0		0.8743353	4560
93	7	2004	1	0	0	53	2.809	1	0	1	10	1	0	0	0	0	0	1	1	4	23.388687	5.470307	3	0	0	1	2760	0	2760	0.9287746	600
93	8	2005	1	0	0	54	2.916	1	0	1	10	1	0	0	0	0	0	1	1	3	23.388687	5.470307	3	0	0	1	2760	1500	2640	0.9287746	1800
93	9	2006	1	0	0	55	3.025	1	0	1	10	1	0	0	0	0	0	1	1	4	23.388687	5.470307	3	0	0	1	2640	4000	2690	0.9351064	1200
93	10	2007	1	0	0	56	3.136	1	0	1	10	1	0	0	0	0	0	1	1	4	23.661438	5.5986366	3	0	0	1	2690	1800	2640	0.93234843	1440
93	11	2008	1	0	0	57	3.249	1	0	1	10	1	0	0	0	0	0	1	1	4	23.597004	5.568186	3	0	0	1	2640	0	1100	0.9351064	1200
93	12	2009	1	0	0	58	3.364	1	0	1	10	1	0	0	0	0	0	1	1	2	23.597004	5.568186	3	0	0	1	1100	1000	2860	0.94	1440
93	13	2010	1	0	0	59	3.481	1	0	1	10	1	0	0	0	0	0	1	1	4	23.597004	5.568186	3	0	0	1	2860	1000	2700	0.9241758	2400
93	14	2011	1	0	0	60	3.6	1	0	1	10	1	0	0	0	0	0	1	1	4	23.597004	5.568186	3	0	1	1	2700	0	2572	0.9318182	1560
93	15	2012	1	0	0	61	3.721	1	0	1	10	0	0	0	0	0	0	1	1	3	23.597004	5.568186	3	0	1	1	2572	0	2480	0.9391678	1800
93	16	2013	1	0	0	62	3.844	1	0	1	10	1	0	0	0	0	0	1	1	3	23.597004	5.568186	3	0	1	1	2480	5000	3580	0.94	1680
93	17	2014	1	0	0	63	3.969	1	0	1	10	1	0	0	0	0	0	1	1	4	23.597004	5.568186	3	0	1	1	3580	4000	4500	0.90222436	2160
93	18	2015	1	0	0	64	4.096	1	0	1	10	1	0	0	0	0	0	1	1	3	23.597004	5.568186	3	0	1	1	4500	5000	4512	0.88789475	2400
93	19	2016	1	0	0	65	4.225	1	0	1	10	1	0	0	0	0	0	1	1	3	23.597004	5.568186	3	0	1	1	4512	3000	5044	0.8878151	1800
93	20	2017	1	0	0	66	4.356	1	0	1	10	1	0	0	0	0	0	1	1	3	23.597004	5.568186	3	0	1	1	5044	5000		0.8845932	2640
94	7	2004	1	0	0	62	3.844	1	0	1	9	1	0	1	0	0	0	1	0	4	26.892323	7.2319703	4	0	1	1	6600	0	4800	0.8788	2568
94	8	2005	1	0	0	63	3.969	1	0	1	9	1	0	1	0	0	0	1	0	3	26.892323	7.2319703	4	0	1	1	4800	500	4200	0.88789475	2160
94	9	2006	1	0	0	64	4.096	1	0	1	9	1	0	1	0	0	0	1	0	3	26.892323	7.2319703	4	0	2	1	4200	1300	3800	0.8941718	1800
94	10	2007	1	0	0	65	4.225	1	0	1	9	1	0	1	0	0	0	1	1	4	25.951557	6.7348332	4	0	2	1	3800	500	2820	0.9013064	1692
94	11	2008	1	0	0	66	4.356	1	0	1	9	1	0	1	0	0	0	1	0	3	24.609375	6.0562134	3	0	2	1	2820	0	4572	0.9259494	1200
94	12	2009	1	0	0	67	4.489	1	0	1	9	0	0	0	0	0	0	0	0	3	24.609375	6.0562134	2	0	2	1	4572	1000	1078	0.88557315	1200
94	13	2010	1	0	0	68	4.624	1	0	1	9	1	0	1	0	0	0	1	0	3	24.609375	6.0562134	2	0	2	1	1078	0	1688	0.94	720
94	14	2011	1	0	0	69	4.761	1	0	1	9	1	0	1	0	0	0	1	0	3	24.609375	6.0562134	2	0	2	1	1688	100	2060	0.94	1200
94	15	2012	4	0	0	70	4.9	1	0	1	9	1	0	0	0	0	0	1	0	3	24.609375	6.0562134	2	0	2	1	2060	0	2108	0.94	1920
94	16	2013	4	0	0	71	5.041	1	0	1	9	1	1	0	0	0	0	1	1	2	24.609375	6.0562134	2	0	2	1	2108	0	2250	0.94	1200
94	17	2014	4	0	0	72	5.184	1	0	1	9	1	0	0	0	0	0	1	1	3	24.609375	6.0562134	2	0	2	1	2250	500	2310	0.94	1560
94	18	2015	4	24	1	73	5.329	1	0	1	9	0	0	0	1	0	0	0	0	2	24.609375	6.0562134	2	0	2	1	2310	500	1852	0.94	1752
94	19	2016	4	0	0	74	5.476	1	0	1	9	0	0	0	1	0	0	0	0	3	24.609375	6.0562134	2	0	2	1	1852	0		0.94	1440
95	7	2004	1	0	0	43	1.849	1	0	1	9	1	1	0	0	0	0	1	1	4	24.816326	6.1585	4	0	0	1	4446	0	6000	0.89069176	4200
95	8	2005	1	0	0	44	1.936	1	0	1	9	1	1	0	0	0	0	1	1	4	24.816326	6.1585	4	0	0	1	6000	5000		0.8813043	4200
96	7	2004	1	24	1	40	1.6	0	1	1	12	1	1	0	0	0	0	0	0	4	23.233456	5.3979344	3	2	0	1	3600	0	5000	0.90179855	3372
96	8	2005	1	0	0	41	1.681	0	1	1	12	1	1	0	0	0	0	0	0	3	23.233456	5.3979344	3	2	0	1	5000	3000	4800	0.8848387	3600
96	9	2006	1	0	0	42	1.764	0	1	1	12	1	1	0	0	0	0	1	0	4	23.233456	5.3979344	3	1	0	1	4800	2100	5120	0.886	4560
96	10	2007	1	0	0	43	1.849	0	1	1	12	1	1	0	0	0	0	1	0	4	23.233456	5.3979344	3	1	0	1	5120	2520	4820	0.8841772	3000
96	11	2008	1	0	0	44	1.936	0	1	1	12	1	1	0	0	0	0	1	0	4	23.233456	5.3979344	3	1	0	1	4820	2250	2900	0.8858804	3600
96	13	2010	1	0	0	46	2.116	0	1	1	12	1	1	1	0	0	0	0	0	2	23.233456	5.3979344	3	0	0	1	2900	2500		0.9224832	3600
97	7	2004	1	0	0	35	1.225	0	0	1	12	1	1	0	0	0	0	1	1	2	22.309357	4.977074	1	0	0	1	1800	500	2400	0.94	1800
97	8	2005	1	0	0	36	1.296	0	0	1	12	1	1	0	0	0	0	1	1	3	22.309357	4.977074	1	0	0	1	2400	1500	2400	0.9291209	1800
97	9	2006	1	0	0	37	1.369	0	0	1	12	1	1	0	0	0	0	1	1	3	22.309357	4.977074	1	0	0	1	2400	1450	1800	0.9291209	1200
97	10	2007	1	0	0	38	1.444	0	0	1	12	1	1	0	0	0	0	1	0	5	22.309357	4.977074	1	0	0	1	1800	0	1800	0.94	1440
97	11	2008	1	0	0	39	1.521	0	0	1	12	1	1	0	0	0	0	1	0	4	21.46915	4.6092443	1	0	0	1	1800	500	170	0.94	1200
97	12	2009	1	0	0	40	1.6	0	0	1	12	1	1	1	0	0	0	1	1	2	21.46915	4.6092443	1	0	0	1	170	350	2200	1	1920
97	13	2010	1	0	0	41	1.681	0	0	1	12	1	0	0	0	0	0	1	1	3	21.46915	4.6092443	1	0	0	1	2200	0	1450	0.94	2160
97	14	2011	1	0	0	42	1.764	0	0	1	12	1	0	0	0	0	0	1	1	3	21.46915	4.6092443	1	0	0	1	1450	0	2500	0.94	1440
97	15	2012	1	0	0	43	1.849	0	0	1	12	1	0	0	0	0	0	1	1	4	21.46915	4.6092443	1	0	0	1	2500	300	3600	0.92448276	1560
97	16	2013	8	0	0	44	1.936	0	0	0	12	1	0	0	0	0	0	1	1	4	21.46915	4.6092443	1	0	0	1	3600	0	2030	0.89528304	2640
97	17	2014	8	0	0	45	2.025	0	0	0	12	1	0	0	0	0	0	1	1	3	21.46915	4.6092443	1	0	0	1	2030	0	4760	0.94	1800
97	18	2015	8	0	0	46	2.116	1	0	0	12	1	0	0	0	0	0	1	1	3	21.46915	4.6092443	1	0	0	1	4760	0	4460	0.8829268	2760
97	19	2016	8	0	0	47	2.209	1	0	0	12	1	0	0	0	0	0	1	1	3	21.46915	4.6092443	2	0	0	1	4460	4800	4800	0.8864127	3000
97	20	2017	8	0	0	48	2.304	1	0	0	12	1	0	0	0	0	0	1	1	3	21.46915	4.6092443	2	0	0	1	4800	0		0.8842857	4320
98	7	2004	1	120	1	46	2.116	1	0	1	9	1	0	0	0	1	0	1	0	2	22.49135	5.0586085	4	0	0	1	2540	500	3600	0.94	3120
98	8	2005	1	0	0	47	2.209	1	0	1	9	1	1	0	0	1	0	1	0	3	22.49135	5.0586085	4	0	0	1	3600	0	4220	0.90581393	3600
98	9	2006	1	0	0	48	2.304	1	0	1	9	1	1	0	0	1	0	0	1	4	22.49135	5.0586085	4	0	0	1	4220	1100	3440	0.8938668	4200
98	10	2007	1	24	1	49	2.401	1	0	1	9	1	1	0	0	1	0	1	0	4	22.49135	5.0586085	4	0	0	1	3440	500	4730	0.91003335	2880
98	11	2008	1	0	0	50	2.5	1	0	1	9	1	1	0	0	1	0	0	1	3	22.49135	5.0586085	4	0	0	1	4730	700	4550	0.8883659	1560
98	13	2010	1	36	1	52	2.704	1	0	1	9	1	1	0	0	0	0	1	1	3	22.49135	5.0586085	4	0	0	1	4550	500	3644	0.889633	2640
98	15	2012	1	24	1	54	2.916	1	0	1	9	1	1	0	0	0	0	1	1	3	22.49135	5.0586085	4	0	0	1	3644	500	5210	0.90475565	3000
98	16	2013	1	24	1	55	3.025	1	0	1	9	1	1	0	0	0	0	1	1	3	22.49135	5.0586085	4	0	0	1	5210	3000	7700	0.8853519	2400
98	17	2014	1	120	1	56	3.136	1	0	1	9	1	1	0	0	0	0	1	1	3	22.49135	5.0586085	4	0	0	1	7700	3000	8280	0.8751163	3120
98	19	2016	1	180	1	58	3.364	1	0	1	9	1	1	0	1	0	0	1	1	3	22.49135	5.0586085	4	0	0	1	8280	8000	9640	0.87352943	3600
98	20	2017	1	60	1	59	3.481	1	0	1	9	1	1	0	0	1	0	1	1	3	22.49135	5.0586085	3	0	0	1	9640	4000		0.85630995	3000
100	7	2004	1	0	0	46	2.116	1	0	1	18	1	0	0	0	0	0	1	1	3	20.761246	4.310293	5	2	0	1	5250	1500	5160	0.8869231	4080
100	8	2005	1	0	0	47	2.209	1	0	1	18	1	0	0	0	0	0	1	1	4	20.761246	4.310293	5	1	0	1	5160	1000	6600	0.8875	4800
100	9	2006	1	0	0	48	2.304	1	0	1	18	1	0	0	0	0	0	1	1	4	20.761246	4.310293	5	1	0	1	6600	3300	6480	0.88	4440
100	10	2007	1	0	0	49	2.401	1	0	1	18	1	0	0	0	0	0	1	0	4	19.377163	3.7547445	5	1	0	1	6480	1500	6500	0.8805085	6600
100	11	2008	1	0	0	50	2.5	1	0	1	18	1	0	0	0	0	0	1	1	3	20.069204	4.0277295	5	0	0	1	6500	500	6600	0.88042253	6360
100	12	2009	1	36	1	51	2.601	1	0	1	18	1	0	0	0	0	0	1	0	3	20.069204	4.0277295	5	0	0	1	6600	200	8000	0.88	6240
100	13	2010	1	0	0	52	2.704	1	0	1	18	1	0	0	0	0	0	1	0	4	20.069204	4.0277295	5	0	0	1	8000	2000	8160	0.8751163	6960
100	14	2011	1	0	0	53	2.809	1	0	1	18	1	0	0	0	0	0	1	1	3	20.069204	4.0277295	5	0	0	1	8160	2000	7016	0.8746575	5400
100	15	2012	1	0	0	54	2.916	1	0	1	18	1	0	0	0	0	0	1	1	3	20.069204	4.0277295	5	0	0	1	7016	2000	4800	0.87836134	7200
100	16	2013	8	0	0	55	3.025	1	0	0	18	1	0	0	0	0	0	1	1	4	20.069204	4.0277295	5	0	0	1	4800	0	8700	0.89	4800
100	17	2014	8	60	1	56	3.136	1	0	0	18	1	0	0	0	0	0	1	1	4	20.069204	4.0277295	4	0	0	1	8700	3000		0.86875	3600
101	7	2004	1	600	1	50	2.5	1	0	1	18	1	0	0	1	0	0	0	0	5	24.056934	5.7873607	5	0	1	1	3800	0	4692	0.905243	3300
101	8	2005	1	600	1	51	2.601	1	0	1	18	1	0	0	1	0	0	0	0	5	24.056934	5.7873607	5	0	1	1	4692	0	3396	0.89081633	3720
101	9	2006	1	480	1	52	2.704	1	0	1	18	1	0	0	1	0	0	0	0	5	24.056934	5.7873607	5	0	1	1	3396	100	3226	0.9170142	3156
101	10	2007	1	540	1	53	2.809	1	0	1	18	1	0	0	1	0	0	0	0	4	23.120625	5.345633	5	0	1	1	3226	0	5574	0.9236146	3120
101	11	2008	1	1080	1	54	2.916	1	0	1	18	1	0	0	1	0	0	0	0	4	23.781214	5.6554613	5	0	1	1	5574	0	4900	0.88498545	4800
101	12	2009	1	600	1	55	3.025	1	0	1	18	1	0	0	1	0	0	0	0	4	23.781214	5.6554613	4	0	0	1	4900	30	4800	0.88724136	4440
101	13	2010	1	1560	1	56	3.136	1	0	1	18	1	0	0	1	0	0	0	0	4	23.781214	5.6554613	4	0	0	1	4800	2000	7200	0.88789475	3960
101	15	2012	1	600	1	58	3.364	1	0	1	18	1	0	0	1	0	0	0	0	3	23.781214	5.6554613	4	0	0	1	7200	0	8400	0.87666667	5400
101	16	2013	1	1200	1	59	3.481	1	0	1	18	1	0	0	1	0	0	0	0	4	23.781214	5.6554613	3	0	0	1	8400	1000	500	0.86875	4020
101	18	2015	1	600	1	61	3.721	1	0	1	18	1	0	0	1	0	0	0	0	3	23.781214	5.6554613	3	0	1	1	500	0	6520	1	4800
101	19	2016	1	960	1	62	3.844	1	0	1	18	1	0	0	1	0	0	0	0	4	23.781214	5.6554613	3	0	2	1	6520	1000	5930	0.8779793	5400
101	20	2017	1	840	1	63	3.969	1	0	1	18	1	0	0	1	0	0	0	0	3	23.781214	5.6554613	3	0	2	1	5930	2000		0.8802945	3960
102	7	2004	8	12	1	35	1.225	1	0	0	16	1	0	0	0	0	0	1	0	3	19.78997	3.9164293	3	1	0	1	4260	1900	3600	0.89081633	1956
102	8	2005	8	0	0	36	1.296	1	0	0	16	0	0	0	0	0	0	1	0	3	19.78997	3.9164293	3	1	0	1	3600	10000		0.90179855	2400
103	8	2005	8	0	0	59	3.481	1	0	0	8	1	0	1	0	0	0	1	1	3	21.048048	4.4302034	4	0	0	1	1560	500	4200	0.94	1560
103	9	2006	8	96	1	60	3.6	1	0	0	8	1	0	1	0	0	0	1	1	2	21.048048	4.4302034	4	0	1	1	4200	1500	4260	0.8941718	2400
103	10	2007	8	96	1	61	3.721	1	0	0	8	1	1	1	0	0	0	1	1	2	22.30815	4.9765353	4	0	1	1	4260	1200	3930	0.89326924	3000
103	11	2008	8	60	1	62	3.844	1	0	0	8	1	1	1	0	0	0	1	1	3	22.30815	4.9765353	3	0	1	1	3930	400	3000	0.8956563	1800
103	12	2009	8	36	1	63	3.969	1	0	0	8	1	1	1	0	0	0	1	1	2	22.30815	4.9765353	3	0	1	1	3000	1000	2550	0.9185714	1800
103	13	2010	8	60	1	64	4.096	1	0	0	8	1	1	1	0	0	0	1	1	2	22.30815	4.9765353	3	0	1	1	2550	1200	3360	0.94	2160
103	14	2011	8	60	1	65	4.225	1	0	0	8	1	1	1	0	0	0	1	1	2	22.30815	4.9765353	3	0	2	1	3360	600	4274	0.9074163	3000
103	15	2012	8	60	1	66	4.356	1	0	0	8	1	1	1	0	0	0	1	0	1	22.30815	4.9765353	3	0	2	1	4274	500	4200	0.8906336	2760
103	16	2013	8	48	1	67	4.489	1	0	0	8	1	1	1	0	0	0	1	0	3	22.30815	4.9765353	3	0	2	1	4200	500	6950	0.8916185	2400
103	17	2014	8	0	0	68	4.624	1	0	0	8	1	1	1	0	0	0	1	0	3	22.30815	4.9765353	7	2	2	1	6950	0	6694	0.88107914	3000
103	18	2015	8	0	0	69	4.761	1	0	0	8	0	0	1	0	0	0	1	0	3	22.30815	4.9765353	7	2	2	1	6694	0	5540	0.8822677	3600
103	19	2016	8	0	0	70	4.9	1	0	0	8	0	0	1	0	0	0	0	0	2	22.30815	4.9765353	7	2	2	1	5540	0	7144	0.88898915	3600
103	20	2017	8	12	1	71	5.041	1	0	0	8	0	0	1	0	0	0	0	0	2	22.30815	4.9765353	7	2	2	1	7144	5500		0.8802352	3000
104	7	2004	1	12	1	65	4.225	1	0	1	9	0	0	0	0	0	0	0	0	4	25.390625	6.4468384	2	0	1	1	600	3000	0	1	1248
104	8	2005	1	0	0	66	4.356	1	0	1	9	0	0	0	0	0	0	0	0	3	25.390625	6.4468384	2	0	1	1	0	5000	8466	1	960
104	9	2006	1	24	1	67	4.489	1	0	1	9	0	0	0	0	0	0	1	0	3	25.390625	6.4468384	2	0	1	1	8466	6500	608	0.86475617	1560
104	10	2007	1	0	0	68	4.624	1	0	1	9	0	0	0	0	0	0	1	0	4	23.4375	5.493164	2	0	2	1	608	0	958	1	540
104	11	2008	1	0	0	69	4.761	1	0	1	9	0	0	0	0	0	0	1	0	4	22.862368	5.2268786	2	0	2	1	958	4000	823	0.94	1080
104	12	2009	1	0	0	70	4.9	1	0	1	9	0	0	1	0	0	0	1	0	4	22.862368	5.2268786	2	0	2	1	823	3000	110	0.94	840
104	13	2010	1	0	0	71	5.041	1	0	1	9	0	0	0	0	0	0	1	0	4	22.862368	5.2268786	2	0	2	1	110	0	1098	1	600
104	14	2011	1	0	0	72	5.184	1	0	1	9	0	0	1	0	0	0	1	0	2	22.862368	5.2268786	2	0	2	1	1098	2000	1160	0.94	1200
104	15	2012	1	36	1	73	5.329	1	0	1	9	0	0	0	0	0	0	1	1	3	22.862368	5.2268786	2	0	2	1	1160	500	1650	0.94	1200
104	16	2013	1	0	0	74	5.476	1	0	1	9	0	0	1	0	0	0	1	0	3	22.862368	5.2268786	2	0	2	1	1650	200	2230	0.94	1200
104	17	2014	1	0	0	75	5.625	1	0	1	9	0	0	1	0	0	0	1	0	3	22.862368	5.2268786	2	0	2	1	2230	300	2048	0.94	1440
104	18	2015	1	0	0	76	5.776	1	0	1	9	0	0	1	0	0	0	1	0	4	22.862368	5.2268786	2	0	2	1	2048	500	1688	0.94	1560
104	19	2016	1	0	0	77	5.929	1	0	1	9	0	0	1	0	0	0	1	0	4	22.862368	5.2268786	2	0	2	1	1688	500	3058	0.94	1800
104	20	2017	1	0	0	78	6.084	1	0	1	9	0	0	1	0	0	0	1	0	4	22.862368	5.2268786	2	0	2	1	3058	200		0.91086906	1800
105	7	2004	1	0	0	68	4.624	0	1	1	0	0	0	0	0	0	0	0	0	2	21.504469	4.6244216	8	2	1	1	1814	0	3614	1	1980
105	10	2007	1	24	1	71	5.041	0	1	1	0	0	0	0	0	0	0	0	0	3	21.504469	4.6244216	7	2	1	1	3614	500		0.9221491	2400
106	7	2004	1	240	1	48	2.304	1	0	1	12	1	1	0	0	0	0	1	1	2	25.180784	6.3407187	5	1	0	1	3600	0	3200	0.9105042	4200
106	8	2005	1	0	0	49	2.401	1	0	1	12	1	1	0	0	0	0	1	1	5	25.180784	6.3407187	5	1	0	1	3200	780	6000	0.9247405	3180
106	9	2006	1	0	0	50	2.5	1	0	1	12	1	1	0	0	0	0	1	1	5	25.180784	6.3407187	5	0	0	1	6000	2700	5959	0.88272727	3648
106	10	2007	1	0	0	51	2.601	1	0	1	12	1	1	0	0	0	0	1	0	3	19.377163	3.7547445	5	0	0	1	5959	7000	5340	0.8829318	3000
106	11	2008	1	120	1	52	2.704	1	0	1	12	1	1	0	0	0	0	1	0	4	22.321428	4.9824615	5	0	0	1	5340	3000	4200	0.8863636	3600
106	14	2011	1	0	0	55	3.025	1	0	1	12	1	1	0	0	0	0	0	0	3	22.321428	4.9824615	5	0	0	1	4200	0	3300	0.89705884	3600
106	15	2012	1	60	1	56	3.136	1	0	1	12	1	0	0	1	0	0	1	0	4	22.321428	4.9824615	5	0	0	1	3300	1000	6810	0.92058825	4200
106	16	2013	1	24	1	57	3.249	1	0	1	12	1	0	0	0	0	0	1	0	4	22.321428	4.9824615	5	0	0	1	6810	1400	8054	0.8791498	4200
106	17	2014	1	0	0	58	3.364	1	0	1	12	1	0	0	0	0	0	1	0	4	22.321428	4.9824615	5	0	0	1	8054	3600	12595	0.8749596	4800
106	18	2015	1	0	0	59	3.481	1	0	1	12	1	0	0	0	0	0	1	0	4	22.321428	4.9824615	5	0	0	1	12595	7000	6840	0.7944064	4200
106	19	2016	1	0	0	60	3.6	1	0	1	12	1	0	0	0	0	0	1	0	4	22.321428	4.9824615	5	0	1	1	6840	5300	8060	0.87903225	5400
106	20	2017	1	0	0	61	3.721	1	0	1	12	1	0	0	0	0	0	1	0	4	22.321428	4.9824615	4	0	2	1	8060	3500		0.8741071	4800
107	7	2004	1	60	1	50	2.5	1	0	1	12	1	1	0	0	0	0	1	1	3	25.951557	6.7348332	7	0	2	1	2000	0	2414	0.94	3600
107	8	2005	1	0	0	51	2.601	1	0	1	12	1	1	0	0	0	0	1	1	2	25.951557	6.7348332	7	0	2	1	2414	0	2434	0.94	3240
107	9	2006	1	0	0	52	2.704	1	0	1	12	1	1	0	0	0	0	1	1	3	25.951557	6.7348332	7	0	2	1	2434	0	1180	0.94	2400
107	13	2010	1	0	0	80	6.4	0	1	1	6	0	0	0	0	0	0	0	0	2	20.956608	4.391794	3	0	1	1	1180	300	1000	0.94	696
107	14	2011	1	36	1	81	6.561	0	1	1	6	0	0	1	0	0	0	1	0	1	20.956608	4.391794	3	0	1	1	1000	0	1000	1	1200
107	15	2012	1	60	1	82	6.724	0	1	1	6	0	0	0	1	0	0	1	0	2	20.956608	4.391794	1	0	1	1	1000	300	1500	0.94	600
107	16	2013	1	60	1	83	6.889	0	1	1	6	0	0	0	1	0	0	0	0	2	20.956608	4.391794	1	0	1	1	1500	0	840	0.94	840
107	17	2014	1	84	1	84	7.056	0	1	1	6	0	0	0	1	0	0	0	0	2	20.956608	4.391794	1	0	1	1	840	300	490	0.94	840
107	18	2015	1	0	0	85	7.225	0	1	1	6	0	0	0	1	0	0	0	0	2	20.956608	4.391794	1	0	1	1	490	200	1240	1	480
107	19	2016	1	0	0	86	7.396	0	1	1	6	0	0	0	1	0	0	0	0	1	20.956608	4.391794	1	0	1	1	1240	0		0.94	360
108	7	2004	8	240	1	85	7.225	1	0	0	12	0	0	0	1	0	0			1			5	1	2	1	1200	44	1000	1	1440
108	8	2005	1	300	1	75	5.625	0	1	1	6	0	0	0	1	0	0	0	0	2	18.17867	3.3046408	4	1	1	1	1000	0	2400	1	1680
108	9	2006	1	480	1	76	5.776	0	1	1	6	0	0	0	1	0	0	0	1	1	18.17867	3.3046408	4	1	1	1	2400	300	2654	0.94	2160
108	11	2008	1	360	1	47	2.209	1	0	1	16	1	0	0	1	0	0	0	0	4	18.376825	3.377077	4	1	1	1	2654	620	2404	0.94	2640
108	12	2009	1	0	0	48	2.304	1	0	1	16	1	0	0	1	0	0	0	0	4	18.376825	3.377077	4	1	1	1	2404	3000	2400	0.94	1800
108	13	2010	9	240	1	49	2.401	1	0	0	16	1	0	1	0	0	0	0	0	3	18.376825	3.377077	4	1	1	1	2400	0	2040	0.94	2400
108	15	2012	9	360	1	51	2.601	1	0	0	16	1	0	0	1	0	0	0	0	3	18.376825	3.377077	4	1	1	1	2040	-1	2400	0.94	1800
108	16	2013	9	360	1	52	2.704	1	0	0	16	1	0	0	1	0	0	0	0	4	18.376825	3.377077	4	1	1	1	2400	0	2160	0.94	2400
108	17	2014	9	360	1	53	2.809	1	0	0	16	1	0	0	1	0	0	0	0	3	18.376825	3.377077	4	1	1	1	2160	0	2160	0.94	2160
108	18	2015	9	360	1	54	2.916	1	0	0	16	1	0	0	1	0	0	0	0	3	18.376825	3.377077	3	1	0	1	2160	0	4000	0.94	2160
108	19	2016	5	300	1	55	3.025	1	0	1	16	1	0	0	1	0	0	0	0	3	18.376825	3.377077	3	1	0	1	4000	11000	4200	0.8945361	3360
108	20	2017	5	360	1	56	3.136	1	0	1	16	1	0	0	1	0	0	0	0	3	18.376825	3.377077	3	1	0	1	4200	11800		0.8916185	3000
109	7	2004	1	0	0	72	5.184	1	0	1	6	0	0	0	0	0	0	0	0	3	21.799309	4.7520986	2	0	2	1	374	0	600	1	384
109	8	2005	1	0	0	73	5.329	1	0	1	6	0	0	0	0	0	0	0	0	2	21.799309	4.7520986	2	0	2	1	600	0	733	1	600
109	9	2006	1	0	0	74	5.476	1	0	1	6	0	0	0	0	0	0	0	0	1	21.799309	4.7520986	2	0	2	1	733	0	1088	1	504
109	10	2007	1	0	0	75	5.625	1	0	1	6	0	0	0	0	0	0	0	0	3	22.49135	5.0586085	2	0	2	1	1088	0	728	0.94	840
109	11	2008	1	0	0	76	5.776	1	0	1	6	0	0	0	0	0	0	0	0	2	22.038567	4.856984	2	0	2	1	728	0	698	1	600
109	12	2009	1	0	0	77	5.929	1	0	1	6	0	0	0	0	0	0	1	1	2	22.038567	4.856984	2	0	2	1	698	0	8680	1	720
109	13	2010	1	0	0	78	6.084	1	0	1	6	0	0	0	0	0	0	0	0	1	22.038567	4.856984	2	0	2	1	8680	0	900	0.862554	960
109	14	2011	1	0	0	79	6.241	1	0	1	6	0	0	0	0	0	0	1	1	1	22.038567	4.856984	2	0	2	1	900	500	1610	0.94	1080
109	15	2012	1	0	0	73	5.329	0	1	1	6	1	0	0	0	0	0	1	0	3	21.09375	4.449463	1	0	1	1	1610	500	1160	0.94	840
109	16	2013	1	0	0	74	5.476	0	1	1	6	1	0	0	0	0	0	1	0	3	21.09375	4.449463	1	0	1	1	1160	1000	3740	0.94	840
109	17	2014	1	0	0	75	5.625	0	1	1	6	1	0	0	0	0	0	1	0	3	21.09375	4.449463	2	0	1	1	3740	800	2540	0.8958793	2400
109	18	2015	1	60	1	76	5.776	0	1	1	6	1	0	0	0	0	0	1	0	3	21.09375	4.449463	2	0	1	1	2540	0	1370	0.9309595	1440
109	19	2016	1	0	0	77	5.929	0	1	1	6	1	0	0	0	0	0	1	0	3	21.09375	4.449463	3	1	1	1	1370	1000	3340	0.94	1800
109	20	2017	1	0	0	78	6.084	0	1	1	6	1	0	0	0	0	0	1	0	4	21.09375	4.449463	3	1	1	1	3340	1000		0.9079399	2280
111	7	2004	1	12	1	44	1.936	0	1	1	9	1	1	0	1	0	0	0	0	2	19.723866	3.8903086	3	0	0	1	2580	0	3900	0.93867	1800
111	8	2005	1	96	1	45	2.025	0	1	1	9	0	1	0	1	0	0	0	0	2	19.723866	3.8903086	3	0	0	1	3900	500	4320	0.89615387	1800
111	9	2006	1	48	1	46	2.116	0	1	1	9	0	0	0	1	0	0	0	0	3	19.723866	3.8903086	3	0	0	1	4320	0	1080	0.8900445	1200
111	10	2007	1	60	1	47	2.209	1	1	1	9	0	0	0	1	0	0	0	0	3	23.725286	5.6288924	3	0	0	1	1080	3000	1320	0.94	1800
111	11	2008	1	240	1	48	2.304	1	1	1	9	1	0	0	1	0	0	0	0	4	20.284798	4.1147304	3	0	0	1	1320	5000		0.94	2400
112	7	2004	1	60	1	62	3.844	1	0	1	12	0	0	0	0	0	0	1	1	3	27.755102	7.703457	5	0	1	1	4000	800	4200	0.90082353	2496
112	8	2005	1	240	1	63	3.969	1	0	1	12	0	0	0	0	0	0	1	1	2	27.755102	7.703457	5	0	1	1	4200	3000	4456	0.89705884	3000
112	9	2006	1	60	1	64	4.096	1	0	1	12	0	0	0	0	0	0	1	1	4	27.755102	7.703457	4	0	1	1	4456	1916	2800	0.8905619	2760
112	10	2007	1	0	0	65	4.225	1	0	1	12	0	0	0	0	0	0	1	1	4	24.489796	5.997501	4	0	2	1	2800	320	3294	0.9360558	2160
112	11	2008	1	36	1	66	4.356	1	0	1	12	0	0	0	0	0	0	0	1	4	24.489796	5.997501	4	0	2	1	3294	300	4200	0.91448146	1800
112	12	2009	1	0	0	67	4.489	1	0	1	12	0	0	0	1	0	0	1	1	3	24.489796	5.997501	4	0	2	1	4200	800	4360	0.8941718	2400
112	13	2010	1	60	1	68	4.624	1	0	1	12	0	0	0	1	0	0	0	1	2	24.489796	5.997501	4	0	2	1	4360	2300	4440	0.8918443	1800
112	14	2011	1	60	1	69	4.761	1	0	1	12	0	0	0	0	0	0	1	1	3	24.489796	5.997501	4	0	2	1	4440	1000	6120	0.8907701	2400
112	15	2012	1	0	0	70	4.9	1	0	1	12	0	0	0	0	0	0	1	0	3	24.489796	5.997501	2	0	2	1	6120	1000	1680	0.87834644	1440
112	16	2013	1	396	1	71	5.041	1	0	1	12	0	0	0	1	0	0	1	1	3	24.489796	5.997501	2	0	2	1	1680	500	2050	0.94	1920
112	18	2015	1	0	0	73	5.329	1	0	1	12	0	0	0	0	0	0	1	0	3	24.489796	5.997501	2	0	2	1	2050	100	1986	0.94	1680
112	19	2016	1	60	1	74	5.476	1	0	1	12	0	0	0	0	0	0	1	0	3	24.489796	5.997501	2	0	2	1	1986	100	2684	0.94	1440
112	20	2017	1	0	0	75	5.625	1	0	1	12	0	0	0	0	0	0	1	0	3	24.489796	5.997501	2	0	2	1	2684	0		0.9241555	1800
113	7	2004	1	120	1	45	2.025	1	0	1	12	1	1	0	0	0	0	1	1	3	24.221453	5.866788	5	1	1	1	4800	7100	5174	0.89	6108
113	8	2005	1	0	0	46	2.116	1	0	1	12	1	1	0	0	0	0	1	1	3	24.221453	5.866788	5	1	1	1	5174	5000	6014	0.8874091	4200
113	9	2006	1	60	1	47	2.209	1	0	1	12	1	1	0	0	0	0	1	1	3	24.221453	5.866788	5	1	1	1	6014	2300	7014	0.882658	4920
113	10	2007	1	0	0	48	2.304	1	0	1	12	1	1	0	0	0	0	1	1	4	24.221453	5.866788	5	0	1	1	7014	2700	4764	0.8783688	3600
113	11	2008	1	0	0	49	2.401	1	0	1	12	1	1	0	0	0	0	1	1	4	24.221453	5.866788	5	0	1	1	4764	5000	6460	0.89026845	4200
113	12	2009	1	24	1	50	2.5	1	0	1	12	1	1	1	0	0	0	1	1	3	24.221453	5.866788	5	0	1	1	6460	0	4740	0.8805949	5760
113	13	2010	1	12	1	51	2.601	1	0	1	12	1	1	1	0	0	0	1	1	4	24.221453	5.866788	5	0	1	1	4740	1000	6000	0.89044946	4800
113	14	2011	1	0	0	52	2.704	1	0	1	12	1	1	0	0	0	0	1	1	3	24.221453	5.866788	5	0	1	1	6000	1000	6120	0.88272727	5280
113	15	2012	1	0	0	53	2.809	1	0	1	12	1	1	0	0	0	0	1	1	3	24.221453	5.866788	4	0	0	1	6120	2000	14260	0.88076925	5760
113	16	2013	1	0	0	54	2.916	1	0	1	12	1	1	0	0	0	0	1	1	4	24.221453	5.866788	4	0	0	1	14260	4000	9420	0.7731425	6000
113	17	2014	1	0	0	55	3.025	1	0	1	12	1	1	1	0	0	0	1	1	3	24.221453	5.866788	4	0	0	1	9420	80	8500	0.8611628	7200
113	18	2015	1	60	1	56	3.136	1	0	1	12	1	1	1	0	0	0	1	0	2	24.221453	5.866788	4	0	0	1	8500	0	6160	0.8710638	6600
113	19	2016	1	60	1	57	3.249	1	0	1	12	1	1	1	0	0	0	1	1	3	24.221453	5.866788	3	0	0	1	6160	7000	5320	0.8793478	6000
113	20	2017	1	0	0	58	3.364	1	0	1	12	1	1	1	0	0	0	1	1	3	24.221453	5.866788	3	0	0	1	5320	3000		0.8831288	3600
114	7	2004	1	120	1	48	2.304	1	0	1	16	1	1	0	0	0	0	1	0	2	17.647058	3.1141868	4	2	0	1	1450	600	6300	0.94	4200
114	8	2005	1	0	0	49	2.401	1	0	1	16	1	1	0	0	0	0	1	0	3	17.647058	3.1141868	4	1	0	1	6300	7000	1920	0.88	4200
114	9	2006	1	0	0	50	2.5	0	0	1	16	1	1	0	0	0	0	1	1	1	17.647058	3.1141868	4	1	0	1	1920	450	3550	0.94	3516
114	10	2007	1	0	0	51	2.601	0	0	1	16	1	1	0	0	0	0	0	1	4	17.647058	3.1141868	4	0	0	1	3550	500	2980	0.90706736	3360
114	11	2008	1	0	0	52	2.704	0	0	1	16	1	1	0	0	0	0	0	1	4	17.647058	3.1141868	4	0	0	1	2980	0	1200	0.9267045	3600
114	12	2009	1	0	0	53	2.809	0	0	1	16	1	1	0	0	0	0	0	1	2	17.647058	3.1141868	4	0	0	1	1200	0	1896	1	3720
114	13	2010	1	0	0	54	2.916	0	0	1	16	0	0	0	0	0	0	1	1	1	17.647058	3.1141868	5	0	1	1	1896	6000	110	0.94	3720
114	14	2011	1	0	0	55	3.025	0	0	1	16	0	0	0	0	0	0	1	1	2	17.647058	3.1141868	5	0	1	1	110	10000	100	1	3600
114	15	2012	1	0	0	56	3.136	0	0	1	16	0	0	0	0	0	0	0	1	2	17.647058	3.1141868	4	0	0	1	100	1000	0	1	1440
114	16	2013	1	0	0	57	3.249	0	0	1	16	0	0	0	0	0	0	1	0	3	17.647058	3.1141868	4	0	0	1	0	0	980	1	2400
114	17	2014	1	0	0	58	3.364	0	0	1	16	1	0	0	0	0	0	1	0	1	17.647058	3.1141868	4	0	0	1	980	3500	2270	1	2400
114	18	2015	1	0	0	59	3.481	0	0	1	16	1	0	0	0	0	0	1	1	2	17.647058	3.1141868	4	0	0	1	2270	0	2115	0.94	2520
114	19	2016	8	0	0	60	3.6	0	0	0	16	0	0	0	0	0	0	1	1	2	17.647058	3.1141868	3	0	1	1	2115	0	640	0.94	2400
114	20	2017	8	0	0	61	3.721	0	0	0	16	0	0	0	0	0	0	0	1	2	17.647058	3.1141868	3	0	1	1	640	0		1	1200
115	7	2004	1	120	1	49	2.401	1	0	1	12	1	0	0	0	0	0			4			4	2	0	1	6300	-1	1950	0.88	2400
115	9	2006	1	36	1	49	2.401	1	0	1	12	1	1	0	1	0	0	1	1	3	25.351542	6.4270067	4	1	0	1	1950	1900	4200	0.94	3600
115	10	2007	1	0	0	50	2.5	1	0	1	12	1	1	0	1	0	0	1	1	4	25.351542	6.4270067	4	1	0	1	4200	100	5400	0.8941718	2880
115	11	2008	1	0	0	51	2.601	1	0	1	12	1	1	0	1	0	0	1	1	3	22.09317	4.8810816	4	0	0	1	5400	0	3000	0.8842857	3600
115	12	2009	1	0	0	49	2.401	0	1	1	12	1	1	0	0	0	0	1	0	3	19.227688	3.6970398	3	0	0	1	3000	500	4900	0.9185714	3000
115	13	2010	1	0	0	50	2.5	0	1	1	12	1	1	0	0	0	0	1	0	3	19.227688	3.6970398	3	0	0	1	4900	0	2300	0.88540983	4200
115	14	2011	1	0	0	51	2.601	0	1	1	12	1	1	0	0	0	0	1	0	3	19.227688	3.6970398	3	0	0	1	2300	0	3060	0.94	4200
115	15	2012	1	0	0	52	2.704	0	1	1	12	1	1	0	0	0	0	1	0	3	19.227688	3.6970398	3	0	0	1	3060	500	3900	0.91642064	2400
115	16	2013	1	0	0	53	2.809	0	1	1	12	1	1	0	0	0	0	1	0	3	19.227688	3.6970398	3	0	0	1	3900	1000	5800	0.89615387	3240
115	17	2014	1	0	0	54	2.916	0	1	1	12	1	1	0	0	0	0	1	0	3	19.227688	3.6970398	3	0	0	1	5800	1500	4800	0.88085717	3000
115	18	2015	1	0	0	55	3.025	0	1	1	12	1	1	0	0	0	0	1	0	3	19.227688	3.6970398	2	0	0	1	4800	500	7530	0.8842857	3000
115	19	2016	1	0	0	56	3.136	0	1	1	12	1	1	0	0	0	0	1	0	3	19.227688	3.6970398	2	0	0	1	7530	4000	6350	0.87392026	4200
115	20	2017	1	0	0	57	3.249	0	1	1	12	1	1	0	0	0	0	1	0	4	19.227688	3.6970398	2	0	0	1	6350	2000		0.8775159	3000
117	7	2004	1	0	0	46	2.116	1	0	1	12	1	1	0	1	0	0	1	0	3	21.513859	4.6284614	4	0	0	1	2400	0	3800	0.94	3600
117	8	2005	1	0	0	47	2.209	1	0	1	12	1	1	0	1	0	0	1	0	3	21.513859	4.6284614	4	0	0	1	3800	200	3600	0.9013064	3240
117	9	2006	1	0	0	48	2.304	1	0	1	12	1	1	0	1	0	0	1	1	3	21.513859	4.6284614	4	0	0	1	3600	1200	2000	0.90581393	2400
117	10	2007	1	0	0	49	2.401	1	0	1	12	0	0	0	1	0	0	1	1	4	21.513859	4.6284614	4	0	0	1	2000	0	2170	0.94	1440
117	11	2008	5	0	0	50	2.5	1	0	1	12	1	1	0	1	0	0	1	1	3	21.410946	4.584286	4	0	0	1	2170	0	7000	0.94	4200
117	12	2009	5	0	0	51	2.601	1	0	1	12	1	1	0	0	0	0	1	1	3	21.410946	4.584286	4	0	0	1	7000	2000	6700	0.87734175	2400
117	13	2010	5	0	0	52	2.704	1	0	1	12	1	1	0	0	0	0	1	0	3	21.410946	4.584286	4	0	0	1	6700	1500		0.87842107	3000
118	7	2004	1	0	0	74	5.476	1	0	1	6	0	0	0	0	0	0	0	0	4	22.49135	5.0586085	2	0	2	1	101	0	360	1	456
118	8	2005	1	0	0	75	5.625	1	0	1	6	0	0	0	0	0	0	0	0	2	22.49135	5.0586085	2	0	2	1	360	8000	461	1	1200
118	9	2006	1	0	0	76	5.776	1	0	1	6	0	0	0	0	0	0	1	0	2	22.49135	5.0586085	2	0	2	1	461	500	505	1	720
118	10	2007	1	0	0	77	5.929	1	0	1	6	0	0	0	0	0	0	1	0	4	22.857143	5.22449	2	0	2	1	505	0		1	300
119	7	2004	1	12	1	52	2.704	1	0	1	6	1	0	0	0	0	0	1	1	3	21.936348	4.8120337	3	0	0	1	1920	1700	2700	0.94	1200
119	8	2005	1	0	0	53	2.809	1	0	1	6	1	0	0	0	0	0	1	1	3	21.936348	4.8120337	3	0	0	1	2700	1500	2520	0.9318182	1200
119	9	2006	1	0	0	54	2.916	1	0	1	6	1	0	0	0	0	0	1	1	2	21.936348	4.8120337	3	0	0	1	2520	1000	3000	0.94	1200
119	10	2007	1	0	0	55	3.025	1	0	1	6	1	0	0	0	0	0	1	1	3	23.808691	5.6685376	3	0	0	1	3000	0	1980	0.9185714	1800
119	11	2008	1	0	0	56	3.136	0	0	1	6	1	0	0	0	0	0	1	1	2	21.829952	4.765468	2	0	0	1	1980	300	960	0.94	480
119	12	2009	1	0	0	57	3.249	0	0	1	6	0	0	0	0	0	0	1	1	2	21.829952	4.765468	2	0	0	1	960	0	1000	0.94	720
119	13	2010	10	0	0	58	3.364	0	0	0	6	1	0	0	0	0	0	1	1	4	21.829952	4.765468	1	0	0	1	1000	600	1140	0.94	840
119	14	2011	10	0	0	59	3.481	0	0	0	6	1	0	0	0	0	0	1	1	2	21.829952	4.765468	1	0	0	1	1140	0	1200	0.94	900
119	15	2012	10	0	0	60	3.6	0	0	0	6	0	0	0	0	0	0	1	1	2	21.829952	4.765468	1	0	1	1	1200	1500	1748	0.94	960
119	16	2013	10	0	0	61	3.721	0	0	0	6	0	0	0	0	0	0	1	1	2	21.829952	4.765468	1	0	1	1	1748	1200	958	0.94	840
119	17	2014	10	0	0	62	3.844	0	0	0	6	0	0	0	0	0	0	0	1	1	21.829952	4.765468	1	0	1	1	958	350	600	0.94	720
119	18	2015	10	0	0	63	3.969	0	0	0	6	0	0	0	0	0	0	0	1	2	21.829952	4.765468	1	0	1	1	600	1000	423	0.94	816
119	19	2016	10	0	0	64	4.096	0	0	0	6	0	0	0	0	0	0	0	1	2	21.829952	4.765468	1	0	1	1	423	600	444	1	600
119	20	2017	10	0	0	65	4.225	0	0	0	6	0	0	0	0	0	0	0	1	2	21.829952	4.765468	1	0	1	1	444	800		1	660
120	7	2004	1	0	0	54	2.916	1	0	1	9	1	1	0	0	0	0	1	1	3	20.549887	4.2229786	4	0	0	1	3343	1800	2843	0.9129169	2400
120	8	2005	1	0	0	55	3.025	1	0	1	9	1	1	0	0	0	0	1	1	3	20.549887	4.2229786	4	0	0	1	2843	2500	2100	0.93362045	1740
120	9	2006	1	0	0	56	3.136	1	0	1	9	1	1	0	0	0	0	1	1	3	20.549887	4.2229786	4	0	0	1	2100	700	2100	0.94	1800
120	10	2007	1	0	0	57	3.249	1	0	1	9	1	1	0	0	0	0	1	1	4	20.761246	4.310293	4	0	0	1	2100	0	5660	0.94	1800
120	11	2008	1	0	0	58	3.364	1	0	1	9	1	0	0	0	0	0	1	1	3	20.069204	4.0277295	4	0	0	1	5660	4000	4710	0.8829268	2520
120	12	2009	1	0	0	59	3.481	1	0	1	9	1	0	0	0	0	0	1	1	3	20.069204	4.0277295	4	0	0	1	4710	1800	4520	0.88850266	2400
120	13	2010	1	0	0	60	3.6	1	0	1	9	1	0	0	0	0	0	1	1	3	20.069204	4.0277295	4	0	1	1	4520	6100	6440	0.8898524	1800
120	14	2011	1	0	0	61	3.721	1	0	1	9	0	0	0	0	0	0	1	1	4	20.069204	4.0277295	4	0	1	1	6440	2200	6310	0.8794278	2760
120	15	2012	1	0	0	62	3.844	1	0	1	9	1	0	0	0	0	0	1	1	4	20.069204	4.0277295	3	0	1	1	6310	5000	4780	0.87876165	2400
120	16	2013	1	0	0	63	3.969	1	0	1	9	1	0	0	0	0	0	1	1	4	20.069204	4.0277295	3	0	1	1	4780	1500	5680	0.8861204	2400
120	17	2014	1	0	0	64	4.096	1	0	1	9	1	0	0	0	0	0	1	1	4	20.069204	4.0277295	3	0	1	1	5680	5000	4070	0.88139534	3000
120	18	2015	1	0	0	65	4.225	1	0	1	9	1	0	0	0	0	0	1	1	3	20.069204	4.0277295	3	0	1	1	4070	5000	4200	0.8934695	1560
120	19	2016	1	0	0	66	4.356	1	0	1	9	1	0	0	0	0	0	1	1	3	20.069204	4.0277295	3	0	2	1	4200	5000	3984	0.8916185	2160
120	20	2017	1	0	0	67	4.489	1	0	1	9	1	0	0	0	0	0	1	1	3	20.069204	4.0277295	3	0	2	1	3984	5000		0.89478725	1800
121	10	2007	11	0	0	32	1.024	0	1	0	12	0	0	0	0	0	0	1	0	3	18.590124	3.4559271	2	1	0	1	4360	1800	1680	0.887487	1632
121	11	2008	11	0	0	33	1.089	0	1	0	12	1	1	0	0	0	0	1	0	3	20.028841	4.0115447	2	1	0	1	1680	1000	4800	0.94	1440
121	12	2009	11	0	0	34	1.156	0	1	0	12	1	1	1	0	0	0	1	0	2	20.028841	4.0115447	2	1	0	1	4800	2000	4920	0.8842857	2400
121	13	2010	11	0	0	35	1.225	0	1	0	12	1	1	0	0	0	0	0	0	2	20.028841	4.0115447	2	1	0	1	4920	1000	3530	0.8836449	2400
121	14	2011	11	0	0	36	1.296	0	1	0	12	1	1	0	0	0	0	1	0	3	20.028841	4.0115447	2	1	0	1	3530	0		0.8996438	1800
123	7	2004	1	0	0	46	2.116	1	0	1	6	1	1	0	0	0	0	1	1	2	21.967121	4.825544	4	0	0	1	2500	0	3000	0.94	3120
123	8	2005	8	0	0	47	2.209	1	0	0	6	1	1	0	0	0	0	1	1	3	21.967121	4.825544	4	0	0	1	3000	3000	5200	0.9257895	2400
123	12	2009	8	60	1	51	2.601	1	0	0	6	1	1	0	1	0	0	1	1	4	21.967121	4.825544	4	0	0	1	5200	2000	6670	0.88540983	1800
123	13	2010	8	0	0	52	2.704	1	0	0	6	1	1	0	0	0	0	1	1	3	21.967121	4.825544	5	0	1	1	6670	3000	7560	0.87971115	2400
123	14	2011	8	0	0	53	2.809	1	0	0	6	1	1	0	0	0	0	1	1	3	21.967121	4.825544	5	0	1	1	7560	3600	8873	0.87647057	2400
123	15	2012	8	0	0	54	2.916	1	0	0	6	1	1	0	0	0	0	1	1	3	21.967121	4.825544	5	0	1	1	8873	3000	8636	0.87020797	3000
123	16	2013	8	0	0	55	3.025	1	0	0	6	1	1	0	0	0	0	1	1	3	21.967121	4.825544	5	0	1	1	8636	4300	6200	0.87303597	2400
123	17	2014	8	0	0	56	3.136	1	0	0	6	1	1	0	0	0	0	1	1	4	21.967121	4.825544	5	0	1	1	6200	7000	7940	0.8817647	2160
123	18	2015	8	0	0	57	3.249	1	0	0	6	1	1	0	0	0	0	1	1	4	21.967121	4.825544	5	0	1	1	7940	14000	11040	0.8752927	3600
123	19	2016	8	0	0	58	3.364	1	0	0	6	1	1	0	0	0	0	1	1	4	21.967121	4.825544	4	0	0	1	11040	20000	6240	0.8165884	3600
123	20	2017	8	12	1	59	3.481	1	0	0	6	1	1	0	0	0	0	1	1	4	21.967121	4.825544	4	0	0	1	6240	5000		0.8802521	2760
124	7	2004	1	0	0	37	1.369	1	0	1	12	1	1	0	0	0	0	1	0	4	23.529411	5.536332	3	1	0	1	5000	0	6000	0.8848387	3000
124	8	2005	1	0	0	38	1.444	1	0	1	12	1	1	0	0	0	0	1	0	4	23.529411	5.536332	3	1	0	1	6000	5000	5800	0.88	4800
124	10	2007	1	0	0	40	1.6	1	0	1	12	1	1	0	0	0	0	1	1	5	20.808561	4.3299623	3	1	0	1	5800	2100	3400	0.88085717	3732
124	11	2008	1	0	0	41	1.681	1	0	1	12	1	1	0	0	0	0	1	1	4	20.808561	4.3299623	3	1	0	1	3400	500	14150	0.90639687	3000
124	12	2009	1	0	0	42	1.764	1	0	1	12	1	1	0	0	0	0	1	1	3	20.808561	4.3299623	3	1	0	1	14150	20000	5800	0.77271456	7200
124	13	2010	1	0	0	43	1.849	1	0	1	12	1	1	0	0	0	0	1	1	3	20.808561	4.3299623	3	1	0	1	5800	5000	4830	0.88085717	4800
124	14	2011	1	0	0	44	1.936	1	0	1	12	1	1	0	0	0	0	0	0	4	20.808561	4.3299623	3	1	0	1	4830	0	6000	0.8858209	3960
124	15	2012	1	0	0	45	2.025	1	0	1	12	1	1	0	0	0	0	1	0	4	20.808561	4.3299623	3	0	0	1	6000	3000	9635	0.88	4800
124	19	2016	1	0	0	49	2.401	1	0	1	12	1	1	0	0	0	0	0	0	3	20.808561	4.3299623	3	0	0	1	9635	3600	9630	0.8563544	5280
124	20	2017	1	0	0	50	2.5	1	0	1	12	1	1	0	0	0	0	0	0	3	20.808561	4.3299623	3	0	0	1	9630	3600		0.8563989	5520
125	7	2004	11	0	0	37	1.369	1	0	0	14	1	1	0	0	0	0	1	1	3	24.221453	5.866788	4	2	0	1	3600	1847	3360	0.90581393	1620
125	8	2005	11	0	0	38	1.444	1	0	0	14	1	1	0	0	0	0	1	1	3	24.221453	5.866788	4	2	0	1	3360	560	3690	0.91239166	1440
125	9	2006	11	0	0	39	1.521	1	0	0	14	1	1	0	0	0	0	1	1	3	24.221453	5.866788	4	2	0	1	3690	130	4660	0.9036913	1680
125	10	2007	11	0	0	40	1.6	1	0	0	14	1	1	0	0	0	0	1	1	3	24.221453	5.866788	4	2	0	1	4660	800	5012	0.8888489	2940
125	11	2008	11	0	0	41	1.681	1	0	0	14	1	0	0	0	0	0	1	1	3	24.221453	5.866788	4	2	0	1	5012	880	3649	0.8865359	2760
125	12	2009	11	0	0	42	1.764	1	0	0	14	1	1	0	0	0	0	1	1	4	24.221453	5.866788	4	2	0	1	3649	150	4680	0.9046379	2400
125	13	2010	11	0	0	43	1.849	1	0	0	14	1	1	0	0	0	0	1	1	4	24.221453	5.866788	4	2	0	1	4680	2000	6400	0.88870966	1800
125	14	2011	11	0	0	44	1.936	1	0	0	14	0	1	0	0	0	0	1	1	2	24.221453	5.866788	4	2	0	1	6400	0	9420	0.879589	3000
125	15	2012	11	0	0	45	2.025	1	0	0	14	1	1	0	0	0	0	1	1	3	24.221453	5.866788	4	2	0	1	9420	0	10680	0.8611628	3600
125	16	2013	11	0	0	46	2.116	1	0	0	14	1	1	0	0	0	0	1	1	3	24.221453	5.866788	4	2	0	1	10680	1000	7850	0.82075846	4200
125	17	2014	11	12	1	47	2.209	1	0	0	14	1	1	0	0	0	0	1	1	3	24.221453	5.866788	4	2	0	1	7850	7000	9980	0.8746857	3000
125	18	2015	11	0	0	48	2.304	1	0	0	14	1	1	0	0	0	0	1	1	3	24.221453	5.866788	4	2	0	1	9980	200	9380	0.8559559	5400
125	19	2016	11	0	0	49	2.401	1	0	0	14	1	1	0	0	0	0	1	1	3	24.221453	5.866788	4	2	0	1	9380	2000	10350	0.8615564	5400
125	20	2017	11	0	0	50	2.5	1	0	0	14	1	1	0	0	0	0	1	1	3	24.221453	5.866788	4	2	0	1	10350	10000		0.82313496	4800
126	7	2004	1	12	1	52	2.704	1	0	1	9	1	0	0	0	0	0	1	1	3	25.951557	6.7348332	4	0	0	1	5160	0	4740	0.88564354	2184
126	8	2005	1	0	0	53	2.809	1	0	1	9	1	0	0	0	0	0	1	1	3	25.951557	6.7348332	4	0	0	1	4740	100	5400	0.88829786	2160
126	9	2006	1	0	0	54	2.916	1	0	1	9	1	0	0	0	0	0	1	0	3	25.951557	6.7348332	4	0	0	1	5400	3000	3000	0.8842857	3000
126	10	2007	1	24	1	55	3.025	1	0	1	9	1	0	0	0	0	0	1	0	4	25.951557	6.7348332	3	0	0	1	3000	0	4140	0.9185714	2400
126	11	2008	1	0	0	56	3.136	1	0	1	9	1	0	0	0	0	0	1	0	4	25.951557	6.7348332	3	0	0	1	4140	1500	4640	0.89245284	1800
126	12	2009	1	0	0	57	3.249	1	0	1	9	1	0	0	0	0	0	1	0	4	25.951557	6.7348332	3	0	0	1	4640	100	7200	0.8869863	2400
126	13	2010	1	0	0	58	3.364	1	0	1	9	1	0	0	0	0	0	1	0	4	25.951557	6.7348332	3	0	0	1	7200	3000	6700	0.8757143	2400
126	14	2011	1	0	0	59	3.481	1	0	1	9	1	0	0	0	0	0	1	0	4	25.951557	6.7348332	3	0	0	1	6700	4000	6300	0.87734175	2400
126	15	2012	1	0	0	60	3.6	1	0	1	9	1	0	0	0	0	0	1	0	3	25.951557	6.7348332	3	0	1	1	6300	500	8385	0.8788	3000
126	16	2013	1	0	0	61	3.721	1	0	1	9	1	0	0	0	0	0	1	0	4	25.951557	6.7348332	3	0	1	1	8385	5300	8470	0.8689202	4080
126	17	2014	1	0	0	62	3.844	1	0	1	9	1	0	0	0	0	0	1	0	4	25.951557	6.7348332	2	0	1	1	8470	500	7044	0.86471415	2400
126	18	2015	1	0	0	63	3.969	1	0	1	9	1	0	0	0	0	0	1	0	3	25.951557	6.7348332	2	0	2	1	7044	1000	4044	0.8752809	3000
126	19	2016	1	0	0	64	4.096	1	0	1	9	1	0	0	0	0	0	1	0	3	25.951557	6.7348332	2	0	2	1	4044	10000	5644	0.89134127	2400
126	20	2017	1	0	0	65	4.225	1	0	1	9	0	0	0	0	0	0	1	0	3	25.951557	6.7348332	2	0	2	1	5644	2100		0.8802352	2880
127	7	2004	1	0	0	80	6.4	1	0	1	6	0	0	0	0	0	0	0	0	2	21.875	4.7851562	2	0	2	1	1228	0	1440	0.94	1440
127	8	2005	1	0	0	81	6.561	1	0	1	6	0	0	0	0	0	0	0	0	1	21.875	4.7851562	2	0	2	1	1440	0	1328	0.94	1440
127	9	2006	1	0	0	82	6.724	1	0	1	6	0	0	0	0	0	0	0	0	2	21.875	4.7851562	2	0	2	1	1328	1000	1288	0.94	1440
127	10	2007	1	0	0	83	6.889	1	0	1	6	0	0	0	0	0	0	0	0	2	21.513859	4.6284614	2	0	2	1	1288	0	1014	0.94	1236
127	11	2008	1	0	0	78	6.084	0	1	1	6	0	0	1	0	0	0	0	0	3	19.53125	3.8146973	1	0	1	1	1014	0	662	0.94	960
127	12	2009	1	0	0	79	6.241	0	1	1	6	0	0	1	0	0	0	0	0	2	19.53125	3.8146973	1	0	1	1	662	0	170	0.94	660
127	13	2010	1	0	0	80	6.4	0	1	1	6	0	0	1	0	0	0	0	0	3	19.53125	3.8146973	1	0	1	1	170	0	1260	1	840
127	14	2011	1	0	0	81	6.561	0	1	1	6	0	0	1	0	0	0	0	0	3	19.53125	3.8146973	1	0	1	1	1260	0	720	0.94	720
127	15	2012	1	0	0	82	6.724	0	1	1	6	0	0	1	0	0	0	0	0	2	19.53125	3.8146973	1	0	1	1	720	600	160	0.94	720
127	16	2013	1	0	0	83	6.889	0	1	1	6	0	0	1	0	0	0	0	0	1	19.53125	3.8146973	1	0	1	1	160	0	1000	1	600
127	17	2014	1	0	0	84	7.056	0	1	1	6	0	0	1	0	0	0	0	0	2	19.53125	3.8146973	1	0	1	1	1000	0	720	0.94	840
127	18	2015	1	0	0	85	7.225	0	1	1	6	0	0	1	0	0	0	0	0	2	19.53125	3.8146973	1	0	1	1	720	0	960	0.94	720
127	19	2016	1	0	0	86	7.396	0	1	1	6	0	0	1	0	0	0	0	0	2	19.53125	3.8146973	1	0	1	1	960	0	960	0.94	720
127	20	2017	1	0	0	87	7.569	0	1	1	6	0	0	1	0	0	0	0	0	2	19.53125	3.8146973	1	0	1	1	960	0		0.94	960
128	7	2004	1	300	1	37	1.369	1	0	1	12	1	1	0	1	0	0	1	0	3	24.725183	6.113347	5	2	1	1	2520	1380	2780	0.94	2400
128	8	2005	1	0	0	38	1.444	1	0	1	12	1	1	0	1	0	0	1	0	4	24.725183	6.113347	5	2	1	1	2780	1070	4214	0.94	1920
128	9	2006	1	0	0	39	1.521	1	0	1	12	1	0	0	1	0	0	1	0	5	24.725183	6.113347	5	2	1	1	4214	2585	4084	0.8968161	1440
128	10	2007	1	300	1	40	1.6	1	0	1	12	1	0	0	1	0	0	1	0	4	23.388687	5.470307	6	3	1	1	4084	0	3754	0.9027756	2280
128	11	2008	1	720	1	41	1.681	1	0	1	12	1	0	0	1	0	0	1	0	3	22.857143	5.22449	6	3	1	1	3754	400	4606	0.9111586	3600
128	12	2009	1	240	1	42	1.764	1	0	1	12	1	0	0	1	0	0	1	0	3	22.857143	5.22449	6	3	1	1	4606	0	4732	0.8940277	3600
128	13	2010	1	600	1	43	1.849	1	0	1	12	1	1	0	1	0	0	1	0	3	22.857143	5.22449	6	3	1	1	4732	300	6614	0.89292526	5280
128	14	2011	1	720	1	44	1.936	1	0	1	12	1	1	0	1	0	0	0	0	4	22.857143	5.22449	6	3	1	1	6614	14	6498	0.88124096	4800
128	15	2012	1	720	1	45	2.025	1	0	1	12	1	1	0	1	0	0	0	0	3	22.857143	5.22449	6	3	1	1	6498	450	6430	0.88177407	4200
128	16	2013	1	720	1	46	2.116	1	0	1	12	1	1	0	1	0	0	1	0	3	22.857143	5.22449	6	3	1	1	6430	500	7070	0.8820951	5400
128	17	2014	1	480	1	47	2.209	1	0	1	12	1	1	0	1	0	0	1	0	4	22.857143	5.22449	6	3	1	1	7070	4000	8048	0.879308	5640
128	18	2015	1	480	1	48	2.304	1	0	1	12	1	0	0	1	0	0	1	0	3	22.857143	5.22449	6	2	1	1	8048	6600	9400	0.87587446	7800
128	19	2016	1	840	1	49	2.401	1	0	1	12	1	1	0	1	0	0	1	0	4	22.857143	5.22449	6	2	1	1	9400	3000	9640	0.8676289	7800
128	20	2017	1	120	1	50	2.5	1	0	1	12	1	1	0	1	0	0	1	0	4	22.857143	5.22449	6	1	1	1	9640	1000		0.86503017	7200
130	8	2005	8	0	0	63	3.969	1	0	0	0	0	0	0	0	0	0	1	0	3	22.09317	4.8810816	5	0	2	1	2474	0	2054	0.94	2160
130	10	2007	8	0	0	65	4.225	1	0	0	0	0	0	0	0	0	0	1	1	1	22.49135	5.0586085	5	0	2	1	2054	1000	4058	0.94	1740
130	11	2008	8	0	0	66	4.356	1	0	0	0	0	0	0	0	0	0	1	1	3	23.529411	5.536332	5	0	2	1	4058	2000	3740	0.89967114	2040
130	12	2009	8	0	0	67	4.489	1	0	0	0	0	0	0	0	0	0	0	0	1	23.529411	5.536332	3	0	2	1	3740	0	1250	0.89900184	1800
130	14	2011	8	12	1	69	4.761	1	0	0	0	0	0	1	0	0	0	0	0	2	23.529411	5.536332	3	0	2	1	1250	0	1460	0.94	1020
130	16	2013	8	0	0	71	5.041	1	0	0	0	0	0	0	0	0	0	1	1	3	23.529411	5.536332	3	0	2	1	1460	300		0.94	960
131	7	2004	1	0	0	49	2.401	1	0	1	9	1	0	0	0	0	0	0	1	3	31.141869	9.69816	4	0	0	1	5102	0	6504	0.885988	3360
131	8	2005	1	48	1	50	2.5	1	0	1	9	1	0	0	0	0	0	0	1	4	31.141869	9.69816	4	0	0	1	6504	1080	5640	0.8791734	4080
131	9	2006	1	0	0	51	2.601	1	0	1	9	1	0	0	0	0	0	0	1	2	31.141869	9.69816	4	0	0	1	5640	900	6584	0.8830275	3600
131	10	2007	1	0	0	52	2.704	1	0	1	9	1	0	0	0	0	0	1	1	4	29.745808	8.848131	4	0	0	1	6584	200	6950	0.87886155	3240
131	11	2008	1	0	0	53	2.809	1	0	1	9	1	1	0	0	0	0	0	1	2	31.141869	9.69816	4	0	0	1	6950	0	6160	0.8775159	3360
131	12	2009	1	60	1	54	2.916	1	0	1	9	1	1	0	0	0	0	0	1	2	31.141869	9.69816	3	0	0	1	6160	0	6740	0.8793478	2400
131	13	2010	1	0	0	55	3.025	1	0	1	9	1	1	0	0	0	0	1	0	2	31.141869	9.69816	3	0	0	1	6740	0	7100	0.877204	3600
131	14	2011	1	0	0	56	3.136	1	0	1	9	1	1	0	0	0	0	1	0	2	31.141869	9.69816	3	0	0	1	7100	0	7000	0.87602407	4284
131	15	2012	1	0	0	57	3.249	1	0	1	9	1	1	0	0	0	0	1	0	3	31.141869	9.69816	2	0	0	1	7000	0	2070	0.87541175	2400
131	16	2013	1	0	0	58	3.364	1	0	1	9	1	1	0	0	0	0	0	0	3	31.141869	9.69816	2	0	0	1	2070	0	1900	0.94	1440
131	17	2014	1	0	0	59	3.481	1	0	1	9	1	1	0	0	0	0	0	0	3	31.141869	9.69816	2	0	0	1	1900	100	3060	0.94	2400
131	18	2015	1	0	0	60	3.6	1	0	1	9	1	1	0	0	0	0	0	0	3	31.141869	9.69816	2	0	2	1	3060	0	3700	0.9108108	1800
131	19	2016	1	0	0	61	3.721	1	0	1	9	1	1	0	0	0	0	0	0	3	31.141869	9.69816	2	0	2	1	3700	500	3720	0.8965517	2040
131	20	2017	1	0	0	62	3.844	1	0	1	9	1	1	0	0	0	0	0	0	3	31.141869	9.69816	2	0	2	1	3720	1500		0.8962131	1800
132	9	2006	1	0	0	52	2.704	0	0	1	16	0	0	0	0	0	0	1	1	3	20.56933	4.2309732	4	0	1	1	1784	200	2162	0.94	1200
132	10	2007	1	0	0	53	2.809	0	0	1	16	0	0	0	0	0	0	1	1	4	20.56933	4.2309732	4	0	1	1	2162	0	1080	0.94	1800
132	11	2008	1	0	0	54	2.916	0	0	1	16	0	0	0	0	0	0	1	1	1	20.028841	4.0115447	3	0	1	1	1080	0	1420	0.94	480
132	12	2009	1	0	0	55	3.025	0	0	1	16	0	0	0	0	0	0	1	1	2	20.028841	4.0115447	3	0	1	1	1420	500	2986	0.94	1200
132	13	2010	1	0	0	56	3.136	0	0	1	16	0	0	0	0	0	0	1	1	2	20.028841	4.0115447	3	0	1	1	2986	600	1450	0.9190935	1560
132	14	2011	1	0	0	57	3.249	0	0	1	16	0	0	0	0	0	0	1	1	2	20.028841	4.0115447	3	0	1	1	1450	0	1440	0.94	840
132	15	2012	1	0	0	58	3.364	0	0	1	16	0	0	0	0	0	0	1	1	3	20.028841	4.0115447	3	0	1	1	1440	0	220	0.94	1200
132	16	2013	1	0	0	59	3.481	0	0	1	16	0	0	0	0	0	0	1	1	1	20.028841	4.0115447	3	0	1	1	220	0		1	516
133	7	2004	1	120	1	58	3.364	1	0	1	6	1	0	0	0	0	1	1	0	3	24.835764	6.168152	4	0	0	1	2124	1000	2700	0.94	1200
133	8	2005	1	0	0	59	3.481	1	0	1	6	1	0	0	0	0	1	1	0	4	24.835764	6.168152	4	0	0	1	2700	0	2760	0.94	1680
133	9	2006	1	0	0	60	3.6	1	0	1	6	1	0	0	0	0	1	1	0	3	24.835764	6.168152	4	0	1	1	2760	700	4408	0.93845206	1560
133	10	2007	1	0	0	61	3.721	1	0	1	6	1	0	0	0	0	1	1	0	3	24.03461	5.776625	4	0	1	1	4408	1000	2778	0.8911931	2160
133	11	2008	1	0	0	62	3.844	1	0	1	6	1	0	0	0	0	1	1	0	3	23.4375	5.493164	4	0	2	1	2778	300	2496	0.9373574	1080
133	12	2009	1	0	0	63	3.969	1	0	1	6	1	0	0	0	0	0	1	0	3	23.4375	5.493164	3	0	2	1	2496	0	2616	0.94	1200
133	13	2010	1	0	0	64	4.096	1	0	1	6	1	0	0	0	0	0	1	0	3	23.4375	5.493164	3	0	2	1	2616	1500	2640	0.93649685	1800
133	14	2011	1	0	0	65	4.225	1	0	1	6	1	0	0	0	0	0	1	0	2	23.4375	5.493164	3	0	2	1	2640	0	4080	0.9351064	3000
133	15	2012	1	0	0	66	4.356	1	0	1	6	1	0	0	0	0	0	1	0	3	23.4375	5.493164	3	0	2	1	4080	0	4170	0.8933213	2400
133	16	2013	1	0	0	67	4.489	1	0	1	6	1	0	1	0	0	0	1	0	2	23.4375	5.493164	3	0	2	1	4170	5000	3690	0.89203155	2400
133	17	2014	1	0	0	68	4.624	1	0	1	6	1	0	1	0	0	0	1	0	3	23.4375	5.493164	3	0	2	1	3690	3000	3800	0.8999653	2040
133	18	2015	1	0	0	69	4.761	1	0	1	6	1	0	1	0	0	0	1	0	2	23.4375	5.493164	3	0	2	1	3800	5000	3880	0.89789355	2400
133	19	2016	1	0	0	70	4.9	1	0	1	6	0	0	1	0	0	0	1	0	2	23.4375	5.493164	2	0	2	1	3880	0	1124	0.89367163	1320
133	20	2017	1	0	0	71	5.041	1	0	1	6	0	0	1	0	0	0	1	0	2	23.4375	5.493164	2	0	2	1	1124	0		0.94	960
134	7	2004	1	0	0	48	2.304	0	1	1	12	1	1	0	0	0	0	0	0	3	19.777699	3.9115736	3	0	0	1	3540	7000	2350	0.90309733	3720
134	8	2005	1	0	0	49	2.401	0	1	1	12	1	1	0	0	0	0	0	0	3	19.777699	3.9115736	3	0	0	1	2350	0	4200	0.94	2160
134	9	2006	1	0	0	50	2.5	0	1	1	12	1	1	0	0	0	0	0	0	3	19.777699	3.9115736	3	0	0	1	4200	0	2050	0.8916185	3960
134	10	2007	1	0	0	51	2.601	0	1	1	12	1	1	0	0	0	0	0	0	3	19.53125	3.8146973	3	0	0	1	2050	5000	1800	0.94	2640
134	11	2008	1	0	0	52	2.704	0	1	1	12	1	1	0	0	0	0	0	0	4	19.777699	3.9115736	3	0	0	1	1800	1800	250	0.94	720
134	12	2009	1	0	0	53	2.809	0	1	1	12	1	1	0	0	0	0	0	0	2	19.777699	3.9115736	3	0	0	1	250	1000	3000	1	2400
134	13	2010	1	0	0	54	2.916	0	1	1	12	1	1	0	0	0	0	0	0	3	19.777699	3.9115736	3	0	0	1	3000	20	6000	0.9185714	3228
134	14	2011	1	0	0	55	3.025	0	1	1	12	0	0	0	0	0	0	0	0	2	19.777699	3.9115736	3	0	0	1	6000	1000	1440	0.88	3600
134	15	2012	1	0	0	56	3.136	0	1	1	12	1	0	0	0	0	0	0	0	3	19.777699	3.9115736	3	0	0	1	1440	0	2350	0.94	2400
134	16	2013	1	0	0	57	3.249	0	1	1	12	1	0	0	0	0	0	0	0	3	19.777699	3.9115736	3	0	0	1	2350	1500	4560	0.94	2160
134	17	2014	1	0	0	58	3.364	0	1	1	12	1	0	0	0	0	0	0	0	3	19.777699	3.9115736	3	0	0	1	4560	2000	4460	0.8875	2400
134	18	2015	1	0	0	59	3.481	0	1	1	12	1	0	0	0	0	0	0	0	3	19.777699	3.9115736	3	0	0	1	4460	4000	4500	0.8883523	2160
134	19	2016	1	0	0	60	3.6	0	1	1	12	1	0	0	0	0	0	0	0	3	19.777699	3.9115736	3	0	1	1	4500	5000	4600	0.88789475	2160
134	20	2017	1	0	0	61	3.721	0	1	1	12	1	0	0	0	0	0	0	0	3	19.777699	3.9115736	3	0	1	1	4600	13000		0.88724136	2160
135	8	2005	1	0	0	48	2.304	0	1	1	12	0	0	0	1	0	0	0	0	3	28	7.84	2	0	0	1	2700	1000	4350	0.92346936	2400
135	9	2006	1	0	0	49	2.401	0	1	1	12	1	0	0	1	0	0	0	0	3	28	7.84	2	0	0	1	4350	3500	6084	0.8875979	1320
135	10	2007	1	120	1	50	2.5	0	1	1	12	1	0	0	1	0	0	0	0	4	25.777779	6.644939	2	0	0	1	6084	1300	5380	0.87848103	2400
135	11	2008	1	120	1	51	2.601	0	1	1	12	1	0	0	1	0	0	0	0	3	25.43748	6.4706545	2	0	0	1	5380	5000	5640	0.88139534	2940
135	12	2009	1	48	1	52	2.704	0	1	1	12	1	0	0	1	0	0	0	0	4	25.43748	6.4706545	3	0	0	1	5640	3200	5760	0.8815789	3000
135	13	2010	1	60	1	53	2.809	0	1	1	12	1	0	0	1	0	0	1	0	3	25.43748	6.4706545	4	1	0	1	5760	5000	8770	0.88243246	3480
135	14	2011	1	96	1	54	2.916	0	1	1	12	0	0	0	1	0	0	0	0	2	25.43748	6.4706545	4	1	0	1	8770	4200	6200	0.8679628	3360
135	15	2012	1	60	1	55	3.025	0	1	1	12	0	0	0	1	0	0	0	0	3	25.43748	6.4706545	1	0	0	1	6200	500	1240	0.877	840
135	16	2013	1	60	1	56	3.136	0	1	1	12	0	0	0	1	0	0	0	0	3	25.43748	6.4706545	1	0	0	1	1240	10000	50	0.94	1200
135	17	2014	1	12	1	57	3.249	0	1	1	12	0	0	0	1	0	0	0	0	3	25.43748	6.4706545	1	0	0	1	50	1000	0	1	600
135	18	2015	8	60	1	58	3.364	0	1	0	12	0	0	0	1	0	0	0	0	3	25.43748	6.4706545	1	0	0	1	0	0	1250	1	1200
135	19	2016	8	36	1	59	3.481	0	1	0	12	0	0	0	1	0	0	0	0	3	25.43748	6.4706545	1	0	0	1	1250	0	1250	0.94	1140
135	20	2017	8	0	0	60	3.6	0	1	0	12	0	0	0	1	0	0	0	0	3	25.43748	6.4706545	1	0	1	1	1250	0		0.94	960
136	7	2004	1	0	0	35	1.225	1	0	1	16	1	0	0	0	0	0	1	1	3	22.343515	4.9923267	3	1	0	1	7570	0	8080	0.87462944	3360
136	8	2005	1	0	0	36	1.296	1	0	1	16	1	0	0	0	0	0	1	1	4	22.343515	4.9923267	3	1	0	1	8080	3300	9400	0.8725	3480
136	9	2006	1	0	0	37	1.369	1	0	1	16	1	0	0	0	0	0	1	1	4	22.343515	4.9923267	4	2	0	1	9400	3000	10080	0.86135924	4800
136	10	2007	1	0	0	38	1.444	1	0	1	16	1	0	0	0	0	0	1	1	3	22.92097	5.253709	4	2	0	1	10080	200	10700	0.8252223	5160
136	11	2008	1	60	1	39	1.521	1	0	1	16	1	0	0	0	0	0	1	1	4	22.92097	5.253709	4	2	0	1	10700	0	11000	0.8206201	6000
136	12	2009	1	48	1	40	1.6	1	0	1	16	1	0	0	0	0	0	1	1	3	22.92097	5.253709	4	2	0	1	11000	8000	11800	0.8173217	7200
136	13	2010	1	120	1	41	1.681	1	0	1	16	1	0	1	0	0	0	1	1	4	22.92097	5.253709	4	2	0	1	11800	11000	7590	0.80378264	7104
136	14	2011	1	1200	1	42	1.764	1	0	1	16	1	0	0	0	0	0	1	1	3	22.92097	5.253709	4	2	0	1	7590	11100		0.8754417	7200
137	9	2006	1	0	0	59	3.481	1	0	1	12	1	0	0	0	0	0	1	1	3	21.453287	4.602435	4	0	0	1	5000	0	2748	0.88661015	1800
137	10	2007	1	0	0	60	3.6	1	0	1	12	1	0	0	0	0	0	1	0	4	21.453287	4.602435	4	0	1	1	2748	0	3030	0.93919724	2400
137	11	2008	1	0	0	61	3.721	1	0	1	12	1	0	0	0	0	0	1	0	4	21.967121	4.825544	4	0	1	1	3030	0	4650	0.9244571	2400
137	12	2009	1	12	1	62	3.844	1	0	1	12	1	0	0	0	0	0	1	0	3	21.967121	4.825544	4	0	1	1	4650	800	6850	0.88891894	2400
137	13	2010	1	0	0	63	3.969	1	0	1	12	1	0	0	0	0	0	1	0	3	21.967121	4.825544	4	0	1	1	6850	2400	6520	0.877871	2400
137	14	2011	1	0	0	64	4.096	1	0	1	12	1	0	0	0	0	0	1	0	4	21.967121	4.825544	4	0	1	1	6520	3000	7270	0.8791105	2760
137	15	2012	1	0	0	65	4.225	1	0	1	12	1	0	0	0	0	0	1	0	4	21.967121	4.825544	4	0	1	1	7270	10000	7210	0.8764382	3600
137	16	2013	1	0	0	66	4.356	1	0	1	12	1	0	0	0	0	0	1	0	4	21.967121	4.825544	4	0	2	1	7210	3000	6560	0.87663376	3240
137	17	2014	1	0	0	67	4.489	1	0	1	12	1	0	0	0	0	0	1	0	3	21.967121	4.825544	4	0	2	1	6560	5500	6420	0.8789544	2880
137	18	2015	1	0	0	68	4.624	1	0	1	12	1	0	0	0	0	0	1	0	3	21.967121	4.825544	3	0	2	1	6420	10200	5260	0.87834644	2160
137	19	2016	1	0	0	69	4.761	1	0	1	12	1	0	0	0	0	0	1	0	3	21.967121	4.825544	3	0	2	1	5260	7000	4800	0.88343656	2160
137	20	2017	1	0	0	70	4.9	1	0	1	12	1	0	0	0	0	0	1	0	3	21.967121	4.825544	3	0	2	1	4800	2000		0.886	3000
138	7	2004	1	0	0	72	5.184	1	0	1	9	1	1	0	0	0	0	1	0	4	19.467402	3.7897973	2	0	1	1	2414	70	1733	0.9380267	1200
138	8	2005	1	0	0	73	5.329	1	0	1	9	1	1	0	0	0	0	1	0	4	19.467402	3.7897973	2	0	1	1	1733	0	4764	0.94	960
138	9	2006	1	0	0	74	5.476	1	0	1	9	0	0	0	0	0	0	1	0	4	19.467402	3.7897973	2	0	1	1	4764	0	1804	0.88448274	840
138	10	2007	1	0	0	75	5.625	1	0	1	9	0	0	0	0	0	0	1	0	4	19.571682	3.8305073	2	0	1	1	1804	0	1594	0.94	1200
138	11	2008	1	0	0	76	5.776	1	0	1	9	0	0	0	0	0	0	1	0	3	19.33373	3.7379315	2	0	1	1	1594	600	2900	0.94	1200
138	12	2009	1	0	0	77	5.929	1	0	1	9	0	0	0	0	0	0	1	0	3	19.33373	3.7379315	2	0	1	1	2900	500	2750	0.9158537	1200
138	13	2010	1	0	0	78	6.084	1	0	1	9	0	0	0	0	0	0	1	0	2	19.33373	3.7379315	2	0	1	1	2750	1000	3880	0.92140496	1800
138	14	2011	1	0	0	79	6.241	1	0	1	9	0	0	0	0	0	0	1	0	2	19.33373	3.7379315	2	0	2	1	3880	0	2400	0.89367163	2436
138	15	2012	1	0	0	80	6.4	1	0	1	9	0	0	0	0	0	0	1	0	2	19.33373	3.7379315	2	0	2	1	2400	500	2870	0.9388889	1560
138	16	2013	1	0	0	81	6.561	1	0	1	9	0	0	0	0	0	0	1	0	1	19.33373	3.7379315	2	0	2	1	2870	500	1000	0.9168938	1560
138	18	2015	1	0	0	64	4.096	0	1	1	12	1	1	0	0	0	0	1	0	3	21.71925	4.717258	1	0	1	1	1000	1000	1800	0.94	1200
138	19	2016	1	0	0	65	4.225	0	1	1	12	1	1	0	0	0	0	1	0	2	21.71925	4.717258	1	0	1	1	1800	1000	2000	0.94	960
138	20	2017	1	0	0	66	4.356	0	1	1	12	1	1	0	0	0	0	1	0	3	21.71925	4.717258	1	0	1	1	2000	15000		0.94	1560
139	7	2004	1	60	1	45	2.025	1	0	1	12	1	1	0	0	1	0	1	0	4	25.0995	6.2998495	5	3	0	1	2160	100	2400	0.94	1920
139	8	2005	1	0	0	46	2.116	1	0	1	12	1	1	0	0	1	0	1	0	4	25.0995	6.2998495	5	2	0	1	2400	0	2580	0.94	2040
139	9	2006	1	0	0	47	2.209	1	0	1	12	1	1	0	0	1	0	1	1	3	25.0995	6.2998495	5	2	0	1	2580	0	2150	0.94	2160
139	10	2007	1	72	1	48	2.304	1	0	1	12	1	1	0	0	1	0	1	0	4	21.513859	4.6284614	5	1	0	1	2150	360	2880	0.94	2040
139	11	2008	1	60	1	49	2.401	1	0	1	12	1	1	0	0	1	0	1	0	3	24.382374	5.9450016	5	1	0	1	2880	0	2840	0.94	2400
139	12	2009	1	36	1	50	2.5	1	0	1	12	1	1	0	0	1	0	1	0	3	24.382374	5.9450016	5	1	0	1	2840	400	2860	0.94	4200
139	13	2010	1	60	1	51	2.601	1	0	1	12	1	1	0	1	0	0	1	0	4	24.382374	5.9450016	5	1	0	1	2860	0	3130	0.94	3600
139	14	2011	1	60	1	52	2.704	1	0	1	12	1	1	0	0	1	0	1	0	3	24.382374	5.9450016	5	1	0	1	3130	0	4050	0.9279502	4200
139	15	2012	1	24	1	53	2.809	1	0	1	12	0	0	0	0	1	0	0	0	1	24.382374	5.9450016	5	1	0	1	4050	300	4740	0.899827	3000
139	16	2013	1	84	1	54	2.916	1	0	1	12	0	0	0	0	1	0	0	0	2	24.382374	5.9450016	5	1	0	1	4740	0	3750	0.89044946	4800
139	17	2014	1	48	1	55	3.025	1	0	1	12	0	0	0	0	1	0	0	0	2	24.382374	5.9450016	5	1	0	1	3750	1600	2840	0.9064706	3600
139	18	2015	1	36	1	56	3.136	1	0	1	12	1	1	0	0	1	0	0	0	2	24.382374	5.9450016	4	1	0	1	2840	1200	3140	0.93378586	3480
139	19	2016	1	60	1	57	3.249	1	0	1	12	1	1	0	0	1	0	0	0	2	24.382374	5.9450016	3	0	0	1	3140	0	3700	0.9137544	3000
139	20	2017	1	60	1	58	3.364	1	0	1	12	1	1	0	0	1	0	0	0	2	24.382374	5.9450016	3	0	0	1	3700	1300		0.8997696	3480
141	7	2004	1	0	0	55	3.025	0	1	1	0	1	0	1	0	0	0	1	0	3	29.777779	8.867161	3	0	0	1	4560	1000	3000	0.8875	1080
141	8	2005	1	0	0	56	3.136	0	1	1	0	1	0	1	0	0	0	1	0	3	29.777779	8.867161	3	0	0	1	3000	1000	3600	0.9185714	1800
141	10	2007	1	0	0	58	3.364	0	1	1	0	1	0	1	0	0	0	1	0	3	24.835764	6.168152	3	0	0	1	3600	2800	5800	0.90179855	2400
141	11	2008	1	0	0	59	3.481	0	1	1	0	0	0	1	0	0	0	1	0	3	24.03461	5.776625	3	0	0	1	5800	3000	3336	0.88085717	1800
141	20	2017	1	0	0	68	4.624	0	1	1	0	0	0	1	0	0	0	1	0	3	24.03461	5.776625	3	0	1	1	3336	1500		0.90804577	2040
142	7	2004	1	240	1	56	3.136	0	1	1	12	0	0	0	1	0	0	0	0	4	25.23634	6.368728	5	2	0	1	4347	800	6450	0.894629	3240
142	8	2005	1	360	1	57	3.249	0	1	1	12	0	0	0	1	0	0	0	0	3	25.23634	6.368728	5	2	0	1	6450	4100	7480	0.8806383	3000
142	9	2006	1	180	1	58	3.364	0	1	1	12	0	0	0	1	0	0	0	0	3	25.23634	6.368728	5	2	0	1	7480	1200	8690	0.87673265	3600
142	10	2007	1	360	1	59	3.481	0	1	1	12	0	0	0	1	0	0	0	0	5	24.654833	6.078608	5	2	0	1	8690	0	6800	0.8723789	4248
142	11	2008	1	180	1	60	3.6	0	1	1	12	0	0	0	1	0	0	0	0	3	25.721033	6.6157155	6	3	1	1	6800	300	7500	0.88042253	3600
142	12	2009	1	180	1	61	3.721	0	1	1	12	0	0	0	1	0	0	0	0	3	25.721033	6.6157155	6	3	1	1	7500	2000	6900	0.8776923	4800
142	13	2010	1	180	1	62	3.844	0	1	1	12	0	0	0	1	0	0	0	0	3	25.721033	6.6157155	6	3	1	1	6900	1000	7040	0.88	4800
142	14	2011	1	180	1	63	3.969	0	1	1	12	0	0	0	1	0	0	0	0	3	25.721033	6.6157155	6	3	1	1	7040	1000	7460	0.8794278	5748
142	15	2012	1	720	1	64	4.096	0	1	1	12	0	0	0	1	0	0	0	0	3	25.721033	6.6157155	6	3	1	1	7460	700	10190	0.87783504	6000
142	16	2013	1	720	1	65	4.225	0	1	1	12	0	0	0	1	0	0	0	0	3	25.721033	6.6157155	6	3	1	1	10190	1900	10860	0.8268271	6600
142	17	2014	1	600	1	66	4.356	0	1	1	12	0	0	0	1	0	0	0	0	3	25.721033	6.6157155	6	3	1	1	10860	1500	9100	0.8216453	6720
142	18	2015	1	240	1	67	4.489	0	1	1	12	0	0	0	1	0	0	0	0	3	25.721033	6.6157155	6	3	1	1	9100	1000	12740	0.8710638	4800
142	19	2016	1	120	1	68	4.624	0	1	1	12	0	0	0	1	0	0	0	0	3	25.721033	6.6157155	6	2	1	1	12740	2500	10420	0.7945171	6000
142	20	2017	1	240	1	69	4.761	0	1	1	12	0	0	0	1	0	0	0	0	3	25.721033	6.6157155	6	1	1	1	10420	13000		0.82495284	7800
143	7	2004	11	0	0	34	1.156	1	0	0	12	1	0	0	1	0	0	1	0	3	21.22449	4.5047894	4	2	0	1	2640	1709	2616	0.94	1440
143	8	2005	11	0	0	35	1.225	1	0	0	12	1	0	0	1	0	0	1	0	3	21.22449	4.5047894	4	2	0	1	2616	2450	2430	0.94	1800
143	9	2006	1	0	0	36	1.296	1	0	1	12	1	0	0	1	0	0	1	1	4	21.22449	4.5047894	4	2	0	1	2430	500	3846	0.94	1800
143	10	2007	1	0	0	37	1.369	1	0	1	12	1	0	0	1	0	0	1	1	5	20.761246	4.310293	4	2	0	1	3846	0	4740	0.9003708	2400
143	11	2008	1	0	0	38	1.444	1	0	1	12	1	0	0	1	0	0	0	0	4	23.875433	5.700363	4	2	0	1	4740	800	5310	0.88829786	3000
143	12	2009	1	0	0	39	1.521	1	0	1	12	1	0	0	0	0	0	1	1	4	23.875433	5.700363	4	2	0	1	5310	0		0.8847826	4560
144	7	2004	1	0	0	61	3.721	0	1	1	6	1	0	1	0	0	0	0	0	3	28	7.84	5	2	1	1	1560	0	1760	0.94	1092
144	8	2005	1	0	0	62	3.844	0	1	1	6	1	0	1	0	0	0	0	0	3	28	7.84	5	2	1	1	1760	0	2370	0.94	1200
144	9	2006	1	0	0	63	3.969	0	1	1	6	1	0	1	0	0	0	0	0	3	28	7.84	5	1	1	1	2370	600	2486	0.94	1560
144	10	2007	1	0	0	64	4.096	0	1	1	6	1	0	1	0	0	0	0	0	3	25.806452	6.6597295	5	1	1	1	2486	0	2940	0.94	1800
144	11	2008	1	0	0	65	4.225	0	1	1	6	1	0	1	0	0	0	0	0	2	28.999308	8.409598	5	1	1	1	2940	0	1732	0.9382353	1800
144	12	2009	1	0	0	66	4.356	0	1	1	6	1	0	1	0	0	0	0	0	3	28.999308	8.409598	5	1	1	1	1732	500	2206	0.94	2160
144	13	2010	1	0	0	67	4.489	0	1	1	6	1	0	0	0	0	0	0	0	3	28.999308	8.409598	5	1	1	1	2206	150	2024	0.94	2400
144	14	2011	1	0	0	68	4.624	0	1	1	6	1	0	1	0	0	0	0	0	3	28.999308	8.409598	5	1	1	1	2024	300	2611	0.94	2856
144	15	2012	1	0	0	69	4.761	0	1	1	6	1	0	1	0	0	0	0	0	2	28.999308	8.409598	5	1	1	1	2611	360	4224	0.94	3636
144	16	2013	1	0	0	70	4.9	0	1	1	6	1	0	1	0	0	0	0	0	3	28.999308	8.409598	5	1	1	1	4224	500	4680	0.89664423	3000
144	19	2016	1	0	0	51	2.601	1	0	1	12	1	0	0	0	0	0	1	1	4	24.09297	5.804712	5	0	1	1	4680	2300	5580	0.8909091	3600
144	20	2017	1	0	0	52	2.704	1	0	1	12	1	0	0	0	0	0	1	1	4	24.09297	5.804712	5	0	1	1	5580	2900		0.8849515	3600
145	7	2004	1	12	1	50	2.5	1	0	1	12	1	0	0	1	0	0	1	1	4	24.622961	6.062902	4	0	0	1	2418	0	1992	0.94	2544
145	8	2005	1	24	1	51	2.601	1	0	1	12	1	0	0	1	0	0	1	1	3	24.622961	6.062902	4	0	0	1	1992	0	1860	0.94	2160
145	9	2006	1	60	1	52	2.704	1	0	1	12	1	0	0	1	0	0	1	1	3	24.622961	6.062902	4	0	0	1	1860	50	990	0.94	2400
145	10	2007	1	36	1	53	2.809	1	0	1	12	1	0	0	1	0	0	1	1	3	27.041645	7.3125057	4	0	0	1	990	0	2300	1	1440
145	11	2008	1	24	1	54	2.916	1	0	1	12	1	0	0	1	0	0	1	1	4	24.964947	6.232486	4	0	0	1	2300	0	1440	0.94	1440
145	12	2009	1	24	1	55	3.025	1	0	1	12	1	0	0	1	0	0	1	1	3	24.964947	6.232486	4	0	0	1	1440	0	2000	0.94	3000
145	13	2010	1	24	1	56	3.136	1	0	1	12	1	0	0	1	0	0	1	0	3	24.964947	6.232486	4	0	0	1	2000	0	2530	0.94	1800
145	14	2011	1	0	0	57	3.249	1	0	1	12	1	0	0	1	0	0	1	1	3	24.964947	6.232486	4	0	0	1	2530	0	4940	0.94	1800
145	15	2012	1	0	0	58	3.364	1	0	1	12	1	0	0	1	0	0	1	1	3	24.964947	6.232486	4	0	0	1	4940	0	2800	0.8869863	1440
145	16	2013	1	36	1	59	3.481	1	0	1	12	1	0	0	1	0	0	1	1	4	24.964947	6.232486	4	0	0	1	2800	0	4800	0.9360558	1560
145	17	2014	1	24	1	60	3.6	1	0	1	12	1	0	0	1	0	0	1	1	3	24.964947	6.232486	4	0	1	1	4800	1000	1920	0.88789475	1800
145	18	2015	1	60	1	61	3.721	1	0	1	12	1	0	0	1	0	0	1	1	3	24.964947	6.232486	4	0	1	1	1920	2000	5360	0.94	1800
145	19	2016	1	120	1	62	3.844	1	0	1	12	1	0	0	1	0	0	1	1	2	24.964947	6.232486	4	0	2	1	5360	0	5784	0.8845048	1920
145	20	2017	1	240	1	63	3.969	1	0	1	12	1	0	0	1	0	0	1	1	3	24.964947	6.232486	4	0	2	1	5784	3000		0.882316	3000
146	7	2004	1	0	0	52	2.704	1	0	1	11	1	1	1	0	0	0	1	0	3	27.414454	7.5155225	3	0	0	1	4200	1000	4800	0.8916185	1440
146	8	2005	1	12	1	53	2.809	1	0	1	11	1	1	1	0	0	0	1	0	3	27.414454	7.5155225	3	0	0	1	4800	2500	4680	0.886	1200
146	9	2006	1	0	0	54	2.916	1	0	1	11	1	1	1	0	0	0	1	0	3	27.414454	7.5155225	3	0	0	1	4680	1200	4080	0.88673466	2400
146	10	2007	1	0	0	55	3.025	1	0	1	11	1	1	1	0	0	0	1	0	2	28.075043	7.88208	3	0	0	1	4080	300	3280	0.8933213	2400
146	11	2008	1	0	0	56	3.136	1	0	1	11	1	1	1	0	0	0	1	0	3	26.729927	7.14489	4	0	1	1	3280	3000	170	0.91494286	3600
146	12	2009	1	60	1	57	3.249	1	0	1	11	1	1	0	0	0	0	0	0	3	26.729927	7.14489	3	0	1	1	170	0	1796	1	1800
146	13	2010	1	0	0	58	3.364	1	0	1	11	1	1	0	0	0	0	1	0	3	26.729927	7.14489	3	0	2	1	1796	500	2028	0.94	1800
146	14	2011	1	0	0	59	3.481	1	0	1	11	1	1	1	0	0	0	1	0	3	26.729927	7.14489	3	0	2	1	2028	0	2580	0.94	1800
146	15	2012	1	0	0	60	3.6	1	0	1	11	1	1	0	0	0	0	1	1	4	26.729927	7.14489	2	0	2	1	2580	300	2300	0.9289474	1800
146	16	2013	1	60	1	61	3.721	1	0	1	11	1	1	0	0	0	0	1	0	3	26.729927	7.14489	2	0	2	1	2300	0	3020	0.94	2400
146	17	2014	1	0	0	62	3.844	1	0	1	11	1	1	0	0	0	0	1	0	3	26.729927	7.14489	2	0	2	1	3020	2200	3060	0.9119977	2040
146	18	2015	1	0	0	63	3.969	1	0	1	11	1	1	0	0	0	0	1	0	3	26.729927	7.14489	2	0	2	1	3060	3200	2840	0.9108108	1920
146	19	2016	1	0	0	64	4.096	1	0	1	11	1	1	0	0	0	0	1	0	3	26.729927	7.14489	2	0	2	1	2840	3200	2974	0.91796726	2160
146	20	2017	1	0	0	65	4.225	1	0	1	11	1	1	0	0	0	0	1	0	2	26.729927	7.14489	2	0	2	1	2974	1000		0.9134212	2040
147	7	2004	1	0	0	41	1.681	0	0	1	9	1	1	1	0	0	0	1	1	4	23.183392	5.3746963	3	1	1	1	-1	0	2400	1	1248
147	8	2005	1	60	1	42	1.764	1	0	1	9	1	1	1	0	0	0	1	1	3	23.183392	5.3746963	4	1	1	1	2400	0	2350	0.94	2400
147	9	2006	1	0	0	43	1.849	1	0	1	9	1	1	1	0	0	0	1	1	3	23.183392	5.3746963	4	1	1	1	2350	0	2000	0.94	1800
147	10	2007	1	0	0	44	1.936	1	0	1	9	1	0	1	0	0	0	1	1	4	20.761246	4.310293	4	0	1	1	2000	0	2174	0.94	1800
147	11	2008	1	0	0	45	2.025	0	0	1	9	1	0	1	0	0	0	1	1	3	22.862534	5.2269545	3	0	1	1	2174	0		0.94	2160
148	7	2004	1	0	0	66	4.356	1	0	1	16	0	0	0	0	0	0	1	1	3	24.508945	6.006884	7	2	2	1	876	0	0	1	2400
148	8	2005	1	12	1	67	4.489	1	0	1	16	0	0	0	0	0	0	1	1	4	24.508945	6.006884	4	1	2	1	0	0	148	1	2400
148	9	2006	1	12	1	68	4.624	1	0	1	16	0	0	0	0	0	0	1	1	3	24.508945	6.006884	5	2	2	1	148	0	832	1	600
148	10	2007	1	0	0	69	4.761	1	0	1	16	0	0	0	0	0	0	0	1	3	21.967121	4.825544	5	1	2	1	832	0	1228	1	1236
148	11	2008	1	24	1	70	4.9	1	0	1	16	0	0	0	0	0	0	1	1	4	22.758307	5.179405	5	1	2	1	1228	0	1260	1	1200
148	12	2009	1	24	1	71	5.041	1	0	1	16	0	0	0	0	1	0	1	1	4	22.758307	5.179405	7	1	2	1	1260	0	1008	1	2400
148	13	2010	1	0	0	72	5.184	1	0	1	16	0	0	0	0	1	0	0	0	3	22.758307	5.179405	7	1	2	1	1008	0	1000	1	840
148	14	2011	1	0	0	73	5.329	1	0	1	16	0	0	0	0	1	0	1	1	2	22.758307	5.179405	7	1	2	1	1000	0	1338	1	1212
148	15	2012	1	0	0	74	5.476	1	0	1	16	0	0	0	0	0	0	1	1	2	22.758307	5.179405	7	1	2	1	1338	0	2000	1	1344
148	16	2013	1	0	0	75	5.625	1	0	1	16	0	0	0	0	0	0	0	0	1	22.758307	5.179405	7	1	2	1	2000	0	1200	0.94	1440
148	17	2014	1	0	0	76	5.776	1	0	1	16	0	0	0	0	0	0	0	0	1	22.758307	5.179405	5	0	2	1	1200	0	1680	1	1200
148	19	2016	1	24	1	78	6.084	1	0	1	16	0	0	0	0	1	0	0	0	2	22.758307	5.179405	5	0	2	1	1680	0	1740	0.94	1440
148	20	2017	1	24	1	78	6.084	0	1	1	12	0	0	0	0	1	0	0	0	3	25.636917	6.572515	4	0	1	1	1740	0		0.94	1440
149	7	2004	1	600	1	47	2.209	1	0	1	12	1	0	0	1	0	0	1	1	3	25.013521	6.2567625	4	1	0	1	3614	2400	2460	0.9054728	3600
149	8	2005	1	240	1	48	2.304	1	0	1	12	1	1	0	1	0	0	1	1	3	25.013521	6.2567625	4	0	0	1	2460	0	1695	0.94	1800
149	9	2006	1	0	0	49	2.401	1	0	1	12	1	0	0	1	0	0	1	1	3	25.013521	6.2567625	4	0	0	1	1695	1070	4752	0.94	1680
149	10	2007	1	480	1	50	2.5	1	0	1	12	1	0	0	1	0	0	1	1	4	22.985397	5.283285	4	0	0	1	4752	960	4700	0.88821656	2400
149	11	2008	1	480	1	51	2.601	1	0	1	12	1	0	0	1	0	0	1	1	4	24.391058	5.949237	4	0	0	1	4700	1700	3760	0.88857144	3120
149	12	2009	1	360	1	52	2.704	1	0	1	12	1	0	0	1	0	0	1	1	3	24.391058	5.949237	4	0	0	1	3760	300	5740	0.9021487	3000
149	13	2010	1	480	1	53	2.809	1	0	1	12	1	0	0	1	0	0	1	1	4	24.391058	5.949237	4	0	0	1	5740	1800	6260	0.8825301	3720
149	14	2011	1	0	0	54	2.916	1	0	1	12	1	0	0	1	0	0	1	1	4	24.391058	5.949237	4	0	0	1	6260	2170	6500	0.8801676	2760
149	15	2012	1	480	1	55	3.025	1	0	1	12	1	0	0	1	0	0	1	1	3	24.391058	5.949237	4	0	0	1	6500	2900	7400	0.8791892	4200
149	16	2013	1	480	1	56	3.136	1	0	1	12	1	0	0	1	0	0	1	1	4	24.391058	5.949237	4	0	0	1	7400	6800	11800	0.87602407	4800
149	18	2015	1	840	1	58	3.364	1	0	1	12	1	0	0	1	0	0	1	0	4	24.391058	5.949237	3	0	0	1	11800	6600	10470	0.80143815	3600
149	19	2016	1	900	1	59	3.481	1	0	1	12	1	0	0	1	0	0	1	0	3	24.391058	5.949237	3	0	0	1	10470	3900	10680	0.8211556	4800
149	20	2017	1	480	1	60	3.6	1	0	1	12	1	0	0	1	0	0	1	0	3	24.391058	5.949237	3	0	2	1	10680	17000		0.81971586	4800
150	7	2004	5	12	1	58	3.364	1	0	1	11	0	0	1	0	0	0	0	0	2	21.887075	4.7904406	4	0	0	1	1200	2000	5928	1	960
150	8	2005	5	0	0	59	3.481	1	0	1	11	0	0	1	0	0	0	0	0	2	21.887075	4.7904406	4	0	0	1	5928	500	4600	0.8816345	2220
150	9	2006	5	0	0	60	3.6	1	0	1	11	0	0	1	0	0	0	0	0	2	21.887075	4.7904406	4	0	1	1	4600	800	4500	0.88927275	1440
150	10	2007	5	36	1	61	3.721	1	0	1	11	0	0	1	0	0	0	1	0	2	21.887075	4.7904406	4	0	1	1	4500	150	4500	0.89	2400
150	11	2008	5	0	0	62	3.844	1	0	1	11	0	0	1	0	0	0	0	0	3	21.887075	4.7904406	3	0	2	1	4500	0	1800	0.88789475	3000
150	12	2009	5	0	0	63	3.969	1	0	1	11	0	0	0	0	0	0	0	0	3	21.887075	4.7904406	2	0	2	1	1800	0	2400	0.94	1800
150	13	2010	5	36	1	64	4.096	1	0	1	11	0	0	1	0	0	0	0	0	2	21.887075	4.7904406	2	0	2	1	2400	0	2116	0.9388889	1800
150	14	2011	5	12	1	65	4.225	1	0	1	11	0	0	0	0	0	0	0	0	3	21.887075	4.7904406	2	0	2	1	2116	400	3408	0.94	1800
150	15	2012	5	0	0	66	4.356	1	0	1	11	0	0	0	0	0	0	0	0	3	21.887075	4.7904406	2	0	2	1	3408	500	2116	0.9021286	1560
150	16	2013	5	12	1	67	4.489	1	0	1	11	0	0	1	0	0	0	0	0	3	21.887075	4.7904406	2	0	2	1	2116	300	3316	0.94	1800
150	17	2014	5	12	1	68	4.624	1	0	1	11	0	0	1	0	0	0	0	0	3	21.887075	4.7904406	2	0	2	1	3316	300	2010	0.9041734	1560
150	18	2015	5	24	1	69	4.761	1	0	1	11	0	0	1	0	0	0	0	0	3	21.887075	4.7904406	2	0	2	1	2010	2300	2017	0.94	1560
150	19	2016	5	24	1	70	4.9	1	0	1	11	0	0	1	0	0	0	0	0	3	21.887075	4.7904406	2	0	2	1	2017	2700	2242	0.94	1800
150	20	2017	5	24	1	71	5.041	1	0	1	11	0	0	1	0	0	0	0	0	3	21.887075	4.7904406	2	0	2	1	2242	3200		0.94	1800
152	8	2005	1	0	0	32	1.024	0	1	1	12	0	0	0	0	0	0	1	1	4	23.335466	5.44544	1	0	0	1	800	0	3000	0.94	960
152	10	2007	1	0	0	34	1.156	0	1	1	12	1	1	0	0	0	0	1	0	2	22.582708	5.099787	1	0	0	1	3000	500		0.9076	1440
153	7	2004	1	12	1	45	2.025	1	0	1	16	1	1	0	1	0	0	1	0	3	25.951557	6.7348332	4	2	0	1	2400	0	1100	0.94	1440
153	8	2005	4	12	1	46	2.116	1	0	1	16	0	0	0	1	0	0	1	0	3	25.951557	6.7348332	4	2	0	1	1100	150		1	1560
154	7	2004	1	0	0	63	3.969	1	0	1	6	0	0	0	0	0	0	0	0	2	22.862368	5.2268786	2	0	1	1	1760	2000	1174	0.94	1140
154	8	2005	1	0	0	64	4.096	1	0	1	6	0	0	0	0	0	0	0	0	2	22.862368	5.2268786	2	0	2	1	1174	6600	6949	0.94	1020
154	9	2006	1	0	0	65	4.225	1	0	1	6	0	0	0	0	0	0	1	0	2	22.862368	5.2268786	2	0	2	1	6949	6000	52489	0.8755652	1200
154	10	2007	1	0	0	66	4.356	1	0	1	6	0	0	0	0	0	0	1	0	2	22.230988	4.942168	2	0	2	1	52489	10000	326	0.6116574	3000
154	11	2008	1	0	0	63	3.969	0	1	1	0	0	0	0	0	0	0	1	0	3	23.309053	5.43312	1	0	1	1	326	0	1800	1	2040
154	12	2009	1	120	1	64	4.096	0	1	1	0	0	0	0	1	0	0	0	0	2	23.309053	5.43312	1	0	1	1	1800	5000	1876	0.94	1800
154	13	2010	1	0	0	65	4.225	0	1	1	0	0	0	0	0	0	0	0	0	2	23.309053	5.43312	1	0	1	1	1876	460	2690	0.94	1920
154	14	2011	1	0	0	66	4.356	0	1	1	0	0	0	0	0	0	0	1	0	3	23.309053	5.43312	1	0	1	1	2690	500	2180	0.9170183	1800
154	15	2012	1	0	0	67	4.489	0	1	1	0	0	0	1	0	0	0	0	0	3	23.309053	5.43312	1	0	1	1	2180	600	2580	0.94	1800
154	16	2013	1	0	0	68	4.624	0	1	1	0	0	0	0	0	0	0	0	0	3	23.309053	5.43312	1	0	1	1	2580	10000	2580	0.9211463	1200
154	17	2014	1	0	0	69	4.761	0	1	1	0	0	0	0	0	0	0	0	0	3	23.309053	5.43312	1	0	1	1	2580	500	2580	0.9211463	2160
154	18	2015	1	0	0	70	4.9	0	1	1	0	0	0	0	0	0	0	1	0	2	23.309053	5.43312	1	0	1	1	2580	0	2240	0.9211463	1800
154	19	2016	1	0	0	71	5.041	0	1	1	0	0	0	0	0	0	0	1	0	2	23.309053	5.43312	1	0	1	1	2240	1900	1992	0.93787634	1440
154	20	2017	1	0	0	72	5.184	0	1	1	0	0	0	0	0	0	0	1	0	3	23.309053	5.43312	1	0	1	1	1992	0		0.94	1800
155	7	2004	1	180	1	36	1.296	1	0	1	12	1	1	0	0	0	0	1	1	4			5	2	1	1	1800	0	1700	0.94	2436
155	8	2005	1	0	0	37	1.369	1	0	1	12	1	0	0	0	0	0	1	1	3			5	2	1	1	1700	0	3960	0.94	2400
155	12	2009	1	36	1	41	1.681	1	0	1	12	1	0	0	1	0	0	1	1	4			5	2	1	1	3960	0	4230	0.90164995	3600
155	14	2011	1	60	1	43	1.849	1	0	1	12	0	0	0	1	0	0	0	0	3			5	2	1	1	4230	0	2710	0.8965417	2400
155	15	2012	1	60	1	44	1.936	1	0	1	12	1	1	0	1	0	0	1	0	3			5	1	1	1	2710	0	5370	0.94	3000
155	18	2015	1	0	0	47	2.209	1	0	1	12	1	1	0	0	0	0	1	0	4			5	0	1	1	5370	0	6420	0.8861809	5400
155	19	2016	1	240	1	48	2.304	1	0	1	12	1	1	0	0	0	0	1	1	4			5	0	1	1	6420	900	5592	0.88076925	5400
155	20	2017	1	480	1	49	2.401	1	0	1	12	1	1	0	1	0	0	1	1	3			5	0	1	1	5592	0		0.8848837	6000
156	7	2004	1	0	0	38	1.444	1	0	1	16	1	1	0	0	0	0	1	0	4	24.913494	6.206822	4	2	0	1	1200	0	1050	1	1032
156	8	2005	1	0	0	39	1.521	1	0	1	16	1	1	0	0	0	0	1	0	4	24.913494	6.206822	4	2	0	1	1050	1200	1300	1	960
156	9	2006	1	0	0	40	1.6	1	0	1	16	1	1	0	0	0	0	1	0	4	24.913494	6.206822	4	2	0	1	1300	40	1800	0.94	1800
156	10	2007	1	0	0	41	1.681	1	0	1	16	1	1	0	0	0	0	1	0	3	24.913494	6.206822	4	2	0	1	1800	720	3250	0.94	2400
156	11	2008	1	0	0	42	1.764	1	0	1	16	1	1	0	0	0	0	1	0	4	25.259516	6.380431	4	2	0	1	3250	1500	3100	0.9159542	2400
156	12	2009	1	36	1	43	1.849	1	0	1	16	1	1	0	0	0	0	0	0	4	25.259516	6.380431	4	2	0	1	3100	2000	4460	0.92152315	3000
156	13	2010	1	0	0	44	1.936	1	0	1	16	1	1	0	0	0	0	1	1	4	25.259516	6.380431	4	2	0	1	4460	1300	4200	0.89051014	3600
156	14	2011	1	0	0	45	2.025	1	0	1	16	1	1	0	0	0	0	1	0	3	25.259516	6.380431	4	2	0	1	4200	300	5400	0.8941718	2400
156	15	2012	1	0	0	46	2.116	1	0	1	16	1	1	0	0	0	0	1	0	4	25.259516	6.380431	4	2	0	1	5400	0	5600	0.8842857	2160
156	16	2013	1	0	0	47	2.209	1	0	1	16	1	0	0	0	0	0	1	0	3	25.259516	6.380431	4	2	0	1	5600	0	6200	0.88323075	2400
156	17	2014	1	0	0	48	2.304	1	0	1	16	1	0	0	0	0	0	1	0	4	25.259516	6.380431	4	2	0	1	6200	2000	7250	0.88042253	4200
156	18	2015	1	0	0	49	2.401	1	0	1	16	1	0	0	0	0	0	1	0	4	25.259516	6.380431	4	1	0	1	7250	2300	10080	0.87650305	4800
156	19	2016	1	0	0	50	2.5	1	0	1	16	1	0	0	0	0	0	1	0	4	25.259516	6.380431	4	1	0	1	10080	2500	7680	0.8252223	5400
156	20	2017	1	0	0	51	2.601	1	0	1	16	1	0	0	0	0	0	1	0	4	25.259516	6.380431	4	1	0	1	7680	3200		0.8751748	4800
157	7	2004	1	12	1	57	3.249	1	0	1	12	1	0	0	0	0	0	1	0	3	24.447279	5.9766946	3	0	0	1	4900	6000	3960	0.88540983	2160
157	8	2005	1	48	1	58	3.364	1	0	1	12	0	0	0	0	0	0	1	0	2	24.447279	5.9766946	2	0	0	1	3960	2900	13460	0.89250296	1560
157	9	2006	1	36	1	59	3.481	1	0	1	12	1	0	0	0	0	0	1	0	2	24.447279	5.9766946	2	0	0	1	13460	3000	3820	0.7782735	1800
157	10	2007	1	0	0	60	3.6	1	0	1	12	1	0	0	0	0	0	1	0	4	25.510204	6.507705	2	0	1	1	3820	500	5256	0.8945913	1800
157	11	2008	1	0	0	61	3.721	1	0	1	12	1	0	0	0	0	0	1	0	3	25.864513	6.6897306	2	0	1	1	5256	0	5200	0.8819716	2400
157	12	2009	1	24	1	62	3.844	1	0	1	12	0	0	1	0	0	0	1	0	3	25.864513	6.6897306	2	0	2	1	5200	300	4250	0.8822388	2400
157	13	2010	1	0	0	63	3.969	1	0	1	12	0	0	1	0	0	0	1	0	4	25.864513	6.6897306	2	0	2	1	4250	1770	3800	0.8887444	1872
157	14	2011	1	12	1	64	4.096	1	0	1	12	0	0	1	0	0	0	1	0	3	25.864513	6.6897306	2	0	2	1	3800	0	3300	0.89490646	2760
157	15	2012	1	0	0	65	4.225	1	0	1	12	1	0	1	0	0	0	1	1	3	25.864513	6.6897306	2	0	2	1	3300	5000	5240	0.9045454	3600
157	16	2013	1	0	0	66	4.356	1	0	1	12	1	0	1	0	0	0	1	1	3	25.864513	6.6897306	2	0	2	1	5240	300	4640	0.8820475	2400
157	17	2014	1	0	0	67	4.489	1	0	1	12	1	0	1	0	0	0	1	1	4	25.864513	6.6897306	2	0	2	1	4640	500	4060	0.88517916	2160
157	18	2015	1	0	0	68	4.624	1	0	1	12	0	0	1	0	0	0	1	1	3	25.864513	6.6897306	2	0	2	1	4060	100	6480	0.89112717	1800
157	19	2016	1	0	0	69	4.761	1	0	1	12	1	0	1	0	0	0	1	1	3	25.864513	6.6897306	2	0	2	1	6480	10500	5760	0.8770677	3000
157	20	2017	1	0	0	70	4.9	1	0	1	12	1	0	1	0	0	0	1	1	3	25.864513	6.6897306	2	0	2	1	5760	20000		0.87975204	2160
158	7	2004	8	0	0	62	3.844	1	0	0	12	1	1	0	0	0	0	1	1	2	24.489796	5.997501	4	0	1	1	3600	700	2436	0.90581393	1800
158	8	2005	8	0	0	63	3.969	1	0	0	12	1	1	0	0	0	0	1	1	5	24.489796	5.997501	5	1	1	1	2436	0	3039	0.94	1680
158	9	2006	8	0	0	64	4.096	1	0	0	12	1	1	0	0	0	0	1	1	1	24.489796	5.997501	5	1	1	1	3039	0	4756	0.9325593	1740
158	10	2007	8	0	0	65	4.225	1	0	0	12	1	1	0	0	0	0	1	1	2	26.12245	6.823824	5	1	1	1	4756	0	3974	0.8903286	3312
158	11	2008	8	0	0	66	4.356	1	0	0	12	1	1	0	0	0	0	1	1	5	24.772097	6.1365676	5	1	2	1	3974	0	3014	0.90135765	1200
158	12	2009	8	0	0	67	4.489	1	0	0	12	1	1	0	0	0	0	0	0	1	24.772097	6.1365676	5	1	2	1	3014	0		0.9339226	1320
159	7	2004	1	0	0	52	2.704	0	0	1	6	1	1	0	0	0	0	1	1	2	20.281233	4.113284	1	0	0	1	120	1630	240	1	360
159	8	2005	1	0	0	53	2.809	0	0	1	6	1	1	0	0	0	0	1	1	2	20.281233	4.113284	1	0	0	1	240	1800	504	1	480
159	9	2006	1	0	0	54	2.916	0	0	1	6	1	1	0	0	0	0	1	1	3	20.281233	4.113284	1	0	0	1	504	1000	625	0.94	360
159	10	2007	1	0	0	55	3.025	0	0	1	6	1	1	0	0	0	0	1	1	2	20.761246	4.310293	1	0	0	1	625	50	860	0.94	720
159	11	2008	1	0	0	56	3.136	0	0	1	6	0	0	0	0	0	0	1	1	1	22.49135	5.0586085	1	0	0	1	860	0	0	0.94	480
159	12	2009	1	0	0	57	3.249	0	0	1	6	0	0	0	0	0	0	1	1	1	22.49135	5.0586085	1	0	0	1	0	0	480	1	600
159	13	2010	1	0	0	58	3.364	0	0	1	6	0	0	0	1	0	0	0	1	3	22.49135	5.0586085	1	0	0	1	480	0	960	1	480
159	14	2011	1	0	0	59	3.481	0	0	1	6	0	0	0	1	0	0	0	1	1	22.49135	5.0586085	1	0	0	1	960	0	944	0.94	480
159	15	2012	1	48	1	60	3.6	0	0	1	6	0	0	0	1	0	0	1	1	2	22.49135	5.0586085	1	0	1	1	944	0	588	0.94	720
159	16	2013	1	0	0	61	3.721	0	0	1	6	0	0	0	1	0	0	0	1	2	22.49135	5.0586085	1	0	1	1	588	0	600	0.94	552
159	17	2014	1	0	0	62	3.844	0	0	1	6	0	0	0	1	0	0	0	1	2	22.49135	5.0586085	1	0	1	1	600	0		0.94	480
163	7	2004	8	12	1	51	2.601	1	0	0	12	1	0	0	0	0	0	1	1	3	22.321428	4.9824615	4	0	0	1	8250	6000	9720	0.87360656	4980
163	8	2005	8	0	0	52	2.704	1	0	0	12	1	0	0	0	0	0	1	1	4	22.321428	4.9824615	4	0	0	1	9720	5000	11400	0.8583051	4200
163	9	2006	8	0	0	53	2.809	1	0	0	12	1	0	0	0	0	0	1	1	4	22.321428	4.9824615	4	0	0	1	11400	3900	11340	0.81026673	4200
163	10	2007	8	0	0	54	2.916	1	0	0	12	1	0	0	0	0	0	1	1	4	22.758307	5.179405	4	0	0	1	11340	17000	11640	0.8112868	4440
163	11	2008	8	0	0	55	3.025	1	0	0	12	1	0	0	0	0	0	1	1	3	22.758307	5.179405	4	0	0	1	11640	22000		0.80631226	4440
164	7	2004	1	84	1	55	3.025	1	0	1	16	1	0	0	0	0	0	1	1	4	25.864513	6.6897306	4	0	0	1	7000	200	4140	0.87734175	4428
164	8	2005	1	120	1	56	3.136	1	0	1	16	1	0	0	0	0	0	1	1	3	25.864513	6.6897306	4	0	0	1	4140	1000	8600	0.89511275	3060
164	9	2006	1	60	1	57	3.249	1	0	1	16	1	0	0	0	0	0	1	1	4	25.864513	6.6897306	4	0	0	1	8600	32000	8400	0.86989474	3840
164	10	2007	1	60	1	58	3.364	1	0	1	16	0	0	0	0	0	0	1	1	4	23.384354	5.46828	4	0	0	1	8400	20000	3240	0.87225807	3720
164	11	2008	1	36	1	59	3.481	1	0	1	16	0	0	0	0	0	0	1	1	4	22.321428	4.9824615	4	0	0	1	3240	20000	6360	0.91629833	2880
164	12	2009	1	60	1	60	3.6	1	0	1	16	0	0	0	0	0	0	1	1	4	22.321428	4.9824615	4	0	1	1	6360	20000	7920	0.87975204	3240
164	13	2010	1	36	1	61	3.721	1	0	1	16	0	0	0	0	1	0	1	1	3	22.321428	4.9824615	3	0	1	1	7920	10000	5110	0.8736842	3000
164	14	2011	1	0	0	62	3.844	1	0	1	16	0	0	0	0	1	0	1	1	3	22.321428	4.9824615	3	0	1	1	5110	1000	4490	0.8842314	2520
164	15	2012	1	24	1	63	3.969	1	0	1	16	0	0	0	0	1	0	1	1	3	22.321428	4.9824615	3	0	1	1	4490	12400	5020	0.8880081	3000
164	16	2013	1	60	1	64	4.096	1	0	1	16	0	0	0	0	1	0	1	1	3	22.321428	4.9824615	3	0	2	1	5020	1200	5040	0.8847267	3000
164	17	2014	1	36	1	65	4.225	1	0	1	16	0	0	0	0	1	0	1	1	4	22.321428	4.9824615	3	0	2	1	5040	1416	7550	0.88461536	3000
164	18	2015	1	12	1	66	4.356	1	0	1	16	0	0	0	0	1	0	1	1	3	22.321428	4.9824615	4	0	2	1	7550	2616	7980	0.87556213	3600
164	19	2016	1	60	1	67	4.489	1	0	1	16	0	0	0	0	1	0	1	1	3	22.321428	4.9824615	4	0	2	1	7980	3216	8010	0.8743243	4200
164	20	2017	1	24	1	68	4.624	1	0	1	16	0	0	0	0	1	0	1	1	3	22.321428	4.9824615	4	0	2	1	8010	2616		0.8742424	4440
165	7	2004	1	0	0	52	2.704	1	0	1	12	1	1	0	0	0	0	1	1	3	30.81854	9.497825	4	0	0	1	2400	1000	1100	0.94	1596
165	8	2005	1	0	0	53	2.809	1	0	1	12	1	1	0	0	0	0	1	1	2	30.81854	9.497825	4	0	0	1	1100	0	3000	1	1440
165	9	2006	1	0	0	54	2.916	1	0	1	12	1	1	0	0	0	0	1	1	3	30.81854	9.497825	4	0	0	1	3000	0	3867	0.9257895	2400
165	10	2007	1	0	0	55	3.025	1	0	1	12	1	1	0	0	0	0	1	1	4	23.225431	5.3942065	4	0	0	1	3867	0	7900	0.8999549	2400
165	11	2008	1	0	0	56	3.136	1	0	1	12	1	1	0	0	0	0	1	0	3	28.25699	7.9845753	4	0	0	1	7900	0	4716	0.87454545	3600
165	16	2013	1	0	0	32	1.024	0	1	1	14	1	0	0	0	0	0	1	0	3	24.382374	5.9450016	2	0	0	1	4716	0	6040	0.88474905	4440
165	17	2014	1	0	0	33	1.089	0	1	1	14	1	0	0	0	0	0	1	0	3	24.382374	5.9450016	2	0	0	1	6040	100	4100	0.8786472	2400
165	18	2015	8	0	0	34	1.156	0	1	0	14	1	1	0	0	0	0	1	0	4	24.382374	5.9450016	2	0	0	1	4100	5000	3000	0.8906015	2760
165	19	2016	8	0	0	35	1.225	0	1	0	14	1	1	0	0	0	0	1	0	4	24.382374	5.9450016	2	0	0	1	3000	0	4992	0.9126087	1800
165	20	2017	8	0	0	36	1.296	0	1	0	14	1	1	0	0	0	0	1	0	5	24.382374	5.9450016	2	0	0	1	4992	2150		0.8832717	3000
166	7	2004	1	0	0	50	2.5	1	0	1	12	1	1	0	0	0	0	1	0	3	25.711662	6.6108956	4	0	0	1	7200	2000	7200	0.87666667	3840
166	8	2005	1	0	0	51	2.601	1	0	1	12	1	1	0	0	0	0	1	0	3	25.711662	6.6108956	4	0	0	1	7200	2000	32530	0.87666667	2280
166	9	2006	1	0	0	52	2.704	1	0	1	12	1	1	0	0	0	0	1	0	3	25.711662	6.6108956	4	0	0	1	32530	3590	2400	0.60613537	3600
166	10	2007	1	0	0	53	2.809	1	0	1	12	1	1	0	0	0	0	1	0	4	24.977043	6.238527	4	0	0	1	2400	0	2400	0.94	2400
166	11	2008	1	0	0	54	2.916	1	0	1	12	1	1	0	0	0	0	1	0	3	23.738663	5.635241	4	0	0	1	2400	0	3000	0.94	2400
166	12	2009	1	0	0	55	3.025	1	0	1	12	1	1	0	0	0	0	1	0	3	23.738663	5.635241	4	0	0	1	3000	0	3400	0.9257895	3600
166	13	2010	1	0	0	56	3.136	1	0	1	12	1	1	0	0	0	0	1	0	3	23.738663	5.635241	4	0	0	1	3400	2160	9500	0.9111898	2400
166	14	2011	1	0	0	57	3.249	1	0	1	12	1	1	0	0	0	0	1	0	4	23.738663	5.635241	4	0	0	1	9500	3000	7200	0.86038464	3000
166	15	2012	1	0	0	58	3.364	1	0	1	12	1	1	0	0	0	0	1	0	3	23.738663	5.635241	4	0	0	1	7200	7000	7560	0.87666667	4440
166	16	2013	1	0	0	59	3.481	1	0	1	12	1	1	0	0	0	0	1	0	4	23.738663	5.635241	4	0	0	1	7560	3000	3750	0.8755319	3600
166	17	2014	1	0	0	60	3.6	1	0	1	12	0	0	0	0	0	0	1	0	3	23.738663	5.635241	4	0	1	1	3750	0		0.90236366	4560
167	7	2004	1	72	1	39	1.521	0	1	1	14	0	0	0	1	0	0	0	0	3	19.675167	3.871122	2	0	1	1	854	700	502	0.94	1200
167	8	2005	1	180	1	40	1.6	0	1	1	14	0	0	0	1	0	0	0	0	3	19.675167	3.871122	2	0	1	1	502	5000	14	1	1320
167	9	2006	1	60	1	41	1.681	0	1	1	14	0	0	0	1	0	0	0	0	3	19.675167	3.871122	2	0	1	1	14	10000	574	1	1800
167	10	2007	1	36	1	42	1.764	0	1	1	14	1	1	0	1	0	0	0	0	4	20.3125	4.1259766	2	0	1	1	574	900	600	1	1080
167	11	2008	1	0	0	43	1.849	0	1	1	14	1	1	0	1	0	0	0	0	3	20.3125	4.1259766	1	0	0	1	600	0	5000	0.94	1800
167	12	2009	1	0	0	44	1.936	0	1	1	14	1	1	0	1	0	0	1	0	3	20.3125	4.1259766	1	0	0	1	5000	4000	3800	0.8817647	2400
167	13	2010	1	60	1	45	2.025	0	1	1	14	0	0	0	1	0	0	0	0	3	20.3125	4.1259766	1	0	0	1	3800	3000	300	0.8922701	2412
167	14	2011	1	0	0	46	2.116	1	1	1	14	0	0	0	1	0	0	0	0	3	20.3125	4.1259766	2	0	0	1	300	200	3860	1	3000
167	15	2012	1	0	0	47	2.209	1	1	1	14	1	1	0	1	0	0	0	0	3	20.3125	4.1259766	2	0	0	1	3860	1300	8100	0.89397395	3360
167	16	2013	1	0	0	48	2.304	1	1	1	14	1	1	0	1	0	0	0	0	4	20.3125	4.1259766	2	0	0	1	8100	2200	2400	0.86875	3000
167	17	2014	1	240	1	49	2.401	1	1	1	14	1	1	0	1	0	0	0	0	3	20.3125	4.1259766	2	0	0	1	2400	12000	5600	0.9388889	3600
167	18	2015	8	60	1	50	2.5	1	1	0	14	1	1	0	1	0	0	0	0	3	20.3125	4.1259766	2	0	0	1	5600	0	6000	0.88042253	4200
167	19	2016	8	180	1	51	2.601	1	1	0	14	0	0	0	1	0	0	0	0	3	20.3125	4.1259766	2	0	0	1	6000	2000	5060	0.8788	3960
167	20	2017	8	120	1	52	2.704	1	1	0	14	0	0	0	1	0	0	0	0	3	20.3125	4.1259766	2	0	0	1	5060	3000		0.8829268	3000
168	7	2004	1	0	0	48	2.304	1	0	1	12	1	0	0	0	0	0	1	1	4	23.323418	5.439818	5	1	0	1	3600	500	4080	0.9105042	2280
168	8	2005	1	0	0	49	2.401	1	0	1	12	1	0	0	0	0	0	1	1	3	23.323418	5.439818	5	0	0	1	4080	0	4700	0.8992476	3840
168	9	2006	1	0	0	50	2.5	1	0	1	12	1	0	0	0	0	0	1	1	4	23.323418	5.439818	5	0	0	1	4700	1600	6576	0.8907547	3600
168	10	2007	1	60	1	51	2.601	1	0	1	12	1	0	0	0	0	0	1	1	4	23.183392	5.3746963	5	0	0	1	6576	0	7660	0.8801003	4092
168	11	2008	1	0	0	52	2.704	1	0	1	12	1	0	0	0	0	0	1	1	4	22.530613	5.0762854	5	0	0	1	7660	3000	15730	0.87615013	3600
168	12	2009	1	0	0	53	2.809	1	0	1	12	1	0	0	0	0	0	1	1	4	22.530613	5.0762854	4	0	0	1	15730	500	3720	0.76004106	3600
168	13	2010	1	0	0	54	2.916	1	0	1	12	0	0	0	0	0	0	1	1	3	22.530613	5.0762854	4	0	0	1	3720	3400	3563	0.90301913	3600
168	15	2012	1	180	1	56	3.136	1	0	1	12	0	0	0	1	0	0	1	0	3	22.530613	5.0762854	4	0	0	1	3563	3000	4500	0.9067361	3600
168	16	2013	8	36	1	57	3.249	1	0	0	12	0	0	0	1	0	0	1	0	3	22.530613	5.0762854	4	0	0	1	4500	4500	4700	0.89	4800
168	17	2014	8	84	1	58	3.364	1	0	0	12	0	0	0	1	0	0	1	0	3	22.530613	5.0762854	4	0	0	1	4700	5500	5490	0.88857144	3600
168	18	2015	8	72	1	59	3.481	1	0	0	12	0	0	0	1	0	0	1	0	3	22.530613	5.0762854	4	0	0	1	5490	5000	5720	0.88380283	2640
168	19	2016	8	240	1	60	3.6	1	0	0	12	0	0	0	1	0	0	1	0	3	22.530613	5.0762854	4	0	1	1	5720	6000	4420	0.8826284	3000
168	20	2017	8	120	1	61	3.721	1	0	0	12	0	0	0	1	0	0	1	0	3	22.530613	5.0762854	3	0	1	1	4420	3900		0.888821	3000
169	7	2004	1	0	0	55	3.025	1	0	1	6	1	1	1	0	0	0	0	1	3	23.140495	5.354825	2	0	0	1	600	0	600	1	1404
169	8	2005	1	0	0	56	3.136	1	0	1	6	1	1	1	0	0	0	0	1	2	23.140495	5.354825	2	0	0	1	600	0	15	1	480
169	9	2006	1	0	0	57	3.249	1	0	1	6	1	1	1	0	0	0	0	1	2	23.140495	5.354825	2	0	0	1	15	0	600	1	360
169	10	2007	1	0	0	58	3.364	1	0	1	6	1	1	1	0	0	0	0	1	3	23.875114	5.700211	2	0	0	1	600	0	800	1	708
169	11	2008	1	0	0	59	3.481	1	0	1	6	1	1	1	0	0	0	0	1	2	22.038567	4.856984	2	0	0	1	800	0	650	0.94	480
169	12	2009	1	0	0	60	3.6	1	0	1	6	1	1	1	0	0	0	0	1	2	22.038567	4.856984	2	0	1	1	650	0	720	1	600
169	13	2010	1	0	0	61	3.721	1	0	1	6	1	1	0	0	0	0	0	1	2	22.038567	4.856984	2	0	2	1	720	0	968	1	720
169	14	2011	1	0	0	62	3.844	1	0	1	6	1	1	0	0	0	0	0	1	3	22.038567	4.856984	2	0	2	1	968	0	360	0.94	1080
169	15	2012	1	0	0	63	3.969	1	0	1	6	1	1	0	0	0	0	0	1	2	22.038567	4.856984	2	0	2	1	360	0	744	1	300
169	16	2013	1	0	0	64	4.096	1	0	1	6	1	1	0	0	0	0	0	1	2	22.038567	4.856984	2	0	2	1	744	0	660	1	600
169	17	2014	1	0	0	65	4.225	1	0	1	6	1	1	0	0	0	0	0	1	3	22.038567	4.856984	2	0	2	1	660	0	720	1	600
169	18	2015	1	0	0	66	4.356	1	0	1	6	1	1	0	0	0	0	0	1	2	22.038567	4.856984	2	0	2	1	720	0	240	1	480
169	19	2016	1	0	0	67	4.489	1	0	1	6	1	1	0	0	0	0	0	1	3	22.038567	4.856984	2	0	2	1	240	0	1080	1	780
169	20	2017	1	0	0	68	4.624	1	0	1	6	0	0	0	0	0	0	0	1	2	22.038567	4.856984	2	0	2	1	1080	0		0.94	960
170	7	2004	1	180	1	43	1.849	1	0	1	9	1	1	0	0	0	0	1	0	3	22.49135	5.0586085	4	2	0	1	2880	100	3240	0.93163264	2280
170	8	2005	1	216	1	44	1.936	1	0	1	9	1	1	0	0	0	0	1	0	3	22.49135	5.0586085	4	2	0	1	3240	1900	3428	0.91629833	2400
170	9	2006	1	120	1	45	2.025	1	0	1	9	1	1	0	0	0	0	1	0	3	22.49135	5.0586085	4	2	0	1	3428	460	2400	0.91037565	2400
170	10	2007	1	240	1	46	2.116	1	0	1	9	1	1	0	0	0	0	1	0	4	22.49135	5.0586085	4	1	0	1	2400	200	2630	0.94	2400
170	11	2008	1	120	1	47	2.209	1	0	1	9	1	1	0	0	0	0	1	0	4	24.221453	5.866788	4	1	0	1	2630	1500	2860	0.94	3000
170	12	2009	1	120	1	48	2.304	1	0	1	9	1	1	0	1	0	0	1	0	4	24.221453	5.866788	4	1	0	1	2860	1000	2500	0.93269527	3360
170	13	2010	1	240	1	49	2.401	1	0	1	9	1	1	0	1	0	0	1	0	3	24.221453	5.866788	4	1	0	1	2500	0	3260	0.94	3300
170	14	2011	1	240	1	50	2.5	1	0	1	9	1	1	0	1	0	0	1	0	3	24.221453	5.866788	4	1	0	1	3260	300	2674	0.9156136	3240
170	15	2012	1	120	1	51	2.601	1	0	1	9	1	1	0	1	0	0	1	0	4	24.221453	5.866788	4	1	0	1	2674	0	3500	0.94	3000
170	16	2013	1	0	0	52	2.704	1	0	1	9	1	1	0	0	0	0	1	0	4	24.221453	5.866788	4	0	0	1	3500	0	3830	0.90837836	2400
170	17	2014	1	120	1	53	2.809	1	0	1	9	1	1	0	1	0	0	1	0	4	24.221453	5.866788	4	0	0	1	3830	2500	5006	0.90069234	3000
170	18	2015	1	120	1	54	2.916	1	0	1	9	1	1	0	1	0	0	1	0	4	24.221453	5.866788	4	0	0	1	5006	6000	6780	0.88657296	2760
170	19	2016	1	240	1	55	3.025	1	0	1	9	1	1	0	1	0	0	1	0	3	24.221453	5.866788	4	0	0	1	6780	5000	7040	0.878125	3600
170	20	2017	1	120	1	56	3.136	1	0	1	9	1	1	0	1	0	0	1	0	4	24.221453	5.866788	4	0	0	1	7040	4000		0.877204	4200
171	7	2004	1	0	0	38	1.444	1	0	1	12	1	0	0	0	0	0	0	1	3	20.281233	4.113284	3	1	0	1	3006	7600	2711	0.9183501	1668
171	8	2005	1	0	0	39	1.521	1	0	1	12	1	0	0	0	0	0	0	1	3	20.281233	4.113284	3	1	0	1	2711	8200	3020	0.9312427	1560
171	9	2006	1	0	0	40	1.6	1	0	1	12	1	0	0	0	0	0	0	1	3	20.281233	4.113284	3	1	0	1	3020	2000	2952	0.91783917	1800
171	10	2007	1	0	0	41	1.681	1	0	1	12	1	0	0	0	0	0	0	1	4	20.415224	4.167814	3	1	0	1	2952	0		0.920395	1920
172	7	2004	1	0	0	55	3.025	1	0	1	9	1	0	1	0	0	0	0	0	3	20.147972	4.0594077	4	0	0	1	1620	0	1460	0.94	1260
172	8	2005	1	0	0	56	3.136	1	0	1	9	1	0	1	0	0	0	0	0	3	20.147972	4.0594077	4	0	0	1	1460	0	1268	0.94	960
172	9	2006	1	0	0	57	3.249	1	0	1	9	1	0	1	0	0	0	1	1	3	20.147972	4.0594077	4	0	0	1	1268	0	1458	0.94	1080
172	10	2007	1	0	0	58	3.364	1	0	1	9	1	0	1	0	0	0	1	1	3	20.715694	4.2914	3	0	0	1	1458	0	2000	0.94	1584
172	11	2008	1	0	0	59	3.481	1	0	1	9	1	0	1	0	0	0	1	1	3	22.230988	4.942168	3	0	0	1	2000	0	1160	0.94	1200
172	12	2009	1	0	0	60	3.6	1	0	1	9	1	0	1	0	0	0	1	1	3	22.230988	4.942168	3	0	1	1	1160	0	1200	0.94	1200
172	13	2010	1	0	0	61	3.721	1	0	1	9	1	0	1	0	0	0	1	1	2	22.230988	4.942168	3	0	1	1	1200	50	1050	0.94	1200
172	14	2011	1	0	0	62	3.844	1	0	1	9	1	0	1	0	0	0	1	1	2	22.230988	4.942168	3	0	1	1	1050	200	2660	0.94	1440
172	15	2012	1	0	0	63	3.969	1	0	1	9	1	0	1	0	0	0	1	1	3	22.230988	4.942168	2	0	1	1	2660	200	2740	0.9252089	1800
172	16	2013	1	0	0	64	4.096	1	0	1	9	1	0	1	0	0	0	1	1	3	22.230988	4.942168	2	0	1	1	2740	700	2970	0.92180854	1680
172	17	2014	1	0	0	65	4.225	1	0	1	9	1	0	1	0	0	0	1	1	3	22.230988	4.942168	2	0	2	1	2970	150	2910	0.9135481	1920
172	18	2015	1	0	0	66	4.356	1	0	1	9	1	0	1	0	0	0	1	1	3	22.230988	4.942168	2	0	2	1	2910	2000	2520	0.9155141	1320
172	19	2016	1	0	0	67	4.489	1	0	1	9	1	0	1	0	0	0	1	0	3	22.230988	4.942168	2	0	2	1	2520	1000		0.9320046	1560
173	7	2004	1	0	0	44	1.936	1	0	1	12	1	1	1	0	0	0	1	0	4	22.49135	5.0586085	5	3	0	1	3600	0	3600	0.9105042	2760
173	8	2005	1	0	0	45	2.025	1	0	1	12	1	1	1	0	0	0	1	0	4	22.49135	5.0586085	5	3	0	1	3600	2000	3915	0.9105042	2160
173	9	2006	1	0	0	46	2.116	1	0	1	12	1	1	1	0	0	0	0	0	3	22.49135	5.0586085	5	3	0	1	3915	1000	2400	0.9026123	2760
173	10	2007	1	0	0	47	2.209	1	0	1	12	1	1	1	0	0	0	0	0	4	20.957273	4.392073	5	2	0	1	2400	2000	3000	0.94	3240
173	11	2008	1	0	0	48	2.304	1	0	1	12	1	1	1	0	0	0	1	0	4	21.049818	4.4309483	5	2	0	1	3000	0	3020	0.93470585	2400
173	12	2009	1	0	0	49	2.401	1	0	1	12	1	1	1	0	0	0	0	0	4	21.049818	4.4309483	5	2	0	1	3020	0	5900	0.9335913	2400
173	13	2010	1	0	0	50	2.5	1	0	1	12	1	1	1	0	0	0	1	0	4	21.049818	4.4309483	5	1	0	1	5900	2000	3600	0.88323075	4692
173	14	2011	1	0	0	51	2.601	1	0	1	12	1	1	1	0	0	0	1	0	4	21.049818	4.4309483	5	1	0	1	3600	0	4920	0.9105042	3600
173	15	2012	1	0	0	52	2.704	1	0	1	12	1	1	1	0	0	0	0	0	4	21.049818	4.4309483	5	1	0	1	4920	0	7160	0.8891304	4800
173	16	2013	1	0	0	53	2.809	1	0	1	12	1	1	0	0	0	0	1	0	4	21.049818	4.4309483	5	1	0	1	7160	2700	6900	0.87783504	3960
173	17	2014	1	0	0	54	2.916	1	0	1	12	1	1	0	0	0	0	1	0	4	21.049818	4.4309483	5	1	0	1	6900	800	7920	0.8788	4200
173	18	2015	1	0	0	55	3.025	1	0	1	12	1	1	1	0	0	0	1	0	3	21.049818	4.4309483	5	1	0	1	7920	4000	11760	0.8753521	5160
173	19	2016	1	0	0	56	3.136	1	0	1	12	1	1	1	0	0	0	1	0	3	21.049818	4.4309483	5	1	0	1	11760	11500	9540	0.8068454	5400
173	20	2017	1	0	0	57	3.249	1	0	1	12	1	1	1	0	0	0	1	0	3	21.049818	4.4309483	5	1	0	1	9540	13000		0.8629586	7200
175	7	2004	1	0	0	48	2.304	1	0	1	12	1	1	0	0	0	0	1	1	3	19.605192	3.8436356	4	0	0	1	2400	0	3220	0.94	3216
175	8	2005	1	0	0	49	2.401	1	0	1	12	1	1	0	0	0	0	1	1	2	19.605192	3.8436356	4	0	0	1	3220	200	2520	0.9169975	3000
175	9	2006	1	0	0	50	2.5	1	0	1	12	1	1	0	0	0	0	1	1	5	19.605192	3.8436356	4	0	0	1	2520	0	2990	0.94	3084
175	10	2007	1	0	0	51	2.601	1	0	1	12	0	0	0	0	0	0	1	1	2	20.069204	4.0277295	4	0	0	1	2990	0	1918	0.92624426	1800
175	11	2008	1	0	0	52	2.704	1	0	1	12	1	0	0	0	0	0	1	1	3	20.069204	4.0277295	4	0	0	1	1918	150	5260	0.94	1920
175	12	2009	1	0	0	53	2.809	1	0	1	12	0	0	0	0	0	0	1	1	2	20.069204	4.0277295	4	0	0	1	5260	100	6100	0.88506496	3600
175	14	2011	1	0	0	55	3.025	1	0	1	12	1	0	0	0	0	0	1	1	2	20.069204	4.0277295	4	0	0	1	6100	700	6450	0.88085717	1560
175	15	2012	1	0	0	56	3.136	1	0	1	12	0	0	0	0	0	0	1	1	2	20.069204	4.0277295	4	0	0	1	6450	320	4850	0.87938774	4800
175	16	2013	1	0	0	57	3.249	1	0	1	12	0	0	0	0	0	0	1	1	1	20.069204	4.0277295	4	0	0	1	4850	1000	5640	0.8875652	2400
175	17	2014	1	0	0	58	3.364	1	0	1	12	0	0	0	0	0	0	1	1	3	20.069204	4.0277295	4	0	0	1	5640	1500	10790	0.8830275	3000
175	18	2015	1	0	0	59	3.481	1	0	1	12	1	0	0	0	0	0	1	1	3	20.069204	4.0277295	3	0	0	1	10790	1500	9750	0.8183768	3600
175	19	2016	1	0	0	60	3.6	1	0	1	12	0	0	0	0	0	0	1	1	2	20.069204	4.0277295	3	0	2	1	9750	0	7600	0.85534245	2400
175	20	2017	1	0	0	61	3.721	1	0	1	12	0	0	0	0	0	0	1	1	2	20.069204	4.0277295	2	0	2	1	7600	0		0.87373626	2400
176	7	2004	8	36	1	38	1.444	0	0	0	12	1	0	0	0	1	0	1	1	4	18.685122	3.4913378	3	0	2	1	1013	0	594	0.94	960
176	8	2005	8	24	1	39	1.521	0	0	0	12	1	0	0	0	1	0	1	1	3	18.685122	3.4913378	3	0	2	1	594	300	2934	1	1200
176	9	2006	8	0	0	40	1.6	0	0	0	12	0	0	0	0	1	0	1	1	3	18.685122	3.4913378	3	0	2	1	2934	0	1260	0.9211041	1200
176	10	2007	8	0	0	41	1.681	0	0	0	12	1	0	0	0	1	0	1	1	3	22.49135	5.0586085	3	0	2	1	1260	200	1005	0.94	1644
176	11	2008	8	0	0	42	1.764	0	0	0	12	1	0	0	0	1	0	1	1	5	21.513859	4.6284614	3	0	2	1	1005	0	1088	0.94	960
176	12	2009	8	0	0	43	1.849	0	0	0	12	1	0	0	0	0	0	1	1	4	21.513859	4.6284614	3	0	2	1	1088	0	1080	0.94	1080
176	13	2010	8	0	0	44	1.936	0	0	0	12	1	0	0	0	0	0	1	1	3	21.513859	4.6284614	3	0	2	1	1080	0	1050	0.94	1320
176	14	2011	8	0	0	45	2.025	0	0	0	12	1	0	0	0	0	0	1	1	3	21.513859	4.6284614	3	0	2	1	1050	0	2230	0.94	1560
176	15	2012	8	0	0	46	2.116	0	0	0	12	1	0	0	0	0	0	1	1	4	21.513859	4.6284614	3	0	2	1	2230	0	2200	0.94	1800
176	16	2013	8	0	0	47	2.209	0	0	0	12	0	0	0	0	0	0	1	0	2	21.513859	4.6284614	3	0	2	1	2200	0	3160	0.94	1320
176	17	2014	8	0	0	48	2.304	0	0	0	12	0	0	0	0	0	0	1	0	3	21.513859	4.6284614	3	0	2	1	3160	0	2400	0.913121	1560
176	18	2015	8	0	0	49	2.401	0	0	0	12	0	0	0	0	0	0	1	0	3	21.513859	4.6284614	3	0	2	1	2400	0	3600	0.94	2040
176	19	2016	8	0	0	50	2.5	0	0	0	12	0	0	0	0	0	0	1	0	3	21.513859	4.6284614	3	0	2	1	3600	0	2400	0.90179855	1440
176	20	2017	8	0	0	51	2.601	0	0	0	12	0	0	0	0	0	0	1	0	3	21.513859	4.6284614	3	0	2	1	2400	2000		0.94	1800
178	7	2004	1	0	0	64	4.096	0	1	1	6	0	0	0	0	0	0	1	0	4	25.847769	6.6810713	1	0	1	1	1800	9000	770	0.94	720
178	8	2005	1	0	0	65	4.225	0	1	1	6	0	0	0	0	0	0	1	0	4	25.847769	6.6810713	1	0	1	1	770	2000	1422	0.94	420
178	9	2006	1	0	0	66	4.356	0	1	1	6	0	0	0	0	0	0	1	0	4	25.847769	6.6810713	1	0	1	1	1422	3050	752	0.94	648
178	10	2007	1	0	0	67	4.489	0	1	1	6	0	0	0	0	0	0	1	0	3	24.767567	6.1343236	1	0	1	1	752	1100	444	0.94	528
178	11	2008	1	0	0	68	4.624	0	1	1	6	0	0	0	0	0	0	1	0	3	26.171875	6.8496704	1	0	1	1	444	300	1220	1	960
178	12	2009	1	0	0	69	4.761	0	1	1	6	0	0	0	0	0	0	1	0	3	26.171875	6.8496704	1	0	1	1	1220	0	180	0.94	1200
178	14	2011	1	0	0	71	5.041	0	1	1	6	0	0	0	1	0	0	1	0	3	26.171875	6.8496704	1	0	1	1	180	300	0	1	600
178	15	2012	1	0	0	72	5.184	0	1	1	6	0	0	0	0	0	0	1	0	4	26.171875	6.8496704	1	0	1	1	0	3000	810	1	840
178	16	2013	1	60	1	73	5.329	0	1	1	6	0	0	0	0	0	0	0	0	2	26.171875	6.8496704	1	0	1	1	810	2000	1400	0.94	1680
178	17	2014	1	0	0	74	5.476	0	1	1	6	0	0	0	0	0	0	1	0	4	26.171875	6.8496704	1	0	1	1	1400	3000	1464	0.94	1440
178	18	2015	1	24	1	75	5.625	0	1	1	6	0	0	0	0	0	0	1	0	4	26.171875	6.8496704	1	0	1	1	1464	300	344	0.94	1200
178	19	2016	1	12	1	76	5.776	0	1	1	6	0	0	0	0	0	0	1	0	4	26.171875	6.8496704	1	0	1	1	344	3000	754	1	960
178	20	2017	1	12	1	77	5.929	0	1	1	6	0	0	0	0	0	0	1	0	4	26.171875	6.8496704	1	0	1	1	754	2000		0.94	960
179	7	2004	8	12	1	45	2.025	0	1	0	6	0	0	1	0	0	0	0	0	3	22.031725	4.853969	10	2	2	1	1824	0	3628	1	1800
179	8	2005	8	0	0	46	2.116	0	1	0	6	0	0	1	0	0	0	0	0	4	22.031725	4.853969	10	2	2	1	3628	0	1769	0.94	4560
179	9	2006	8	60	1	47	2.209	0	1	0	6	1	0	1	0	0	0	1	0	4	22.031725	4.853969	10	1	2	1	1769	1800	6509	1	2400
179	10	2007	8	60	1	48	2.304	0	1	0	6	1	0	1	0	0	0	1	0	4	22.432302	5.032082	10	1	2	1	6509	1800	5012	0.8885096	3600
179	11	2008	8	0	0	49	2.401	0	1	0	6	1	0	1	0	0	0	1	0	4	22.313278	4.9788237	10	1	2	1	5012	1500	4421	0.9025292	3600
179	12	2009	8	60	1	50	2.5	0	1	0	6	1	0	1	0	0	0	1	0	3	22.313278	4.9788237	10	0	2	1	4421	700	5491	0.9123251	4200
179	13	2010	8	60	1	51	2.601	0	1	0	6	1	0	1	0	0	0	1	0	3	22.313278	4.9788237	10	0	2	1	5491	2000	8136	0.8970486	5400
179	14	2011	8	60	1	52	2.704	0	1	0	6	1	0	1	0	0	0	1	0	3	22.313278	4.9788237	10	0	2	1	8136	1800	8434	0.87985075	5160
179	15	2012	8	60	1	53	2.809	0	1	0	6	1	0	1	0	0	0	1	0	3	22.313278	4.9788237	10	0	2	1	8434	2000	8267	0.87867004	6000
179	16	2013	8	60	1	54	2.916	0	1	0	6	1	0	1	0	0	0	1	0	3	22.313278	4.9788237	10	0	2	1	8267	2000	4420	0.87931997	5760
179	17	2014	8	0	0	55	3.025	0	1	0	6	1	1	1	0	0	0	1	0	3	22.313278	4.9788237	10	0	2	1	4420	0	2960	0.91235566	2400
179	18	2015	8	0	0	56	3.136	0	1	0	6	1	1	1	0	0	0	1	0	4	22.313278	4.9788237	9	0	2	1	2960	0	2760	0.94	1800
179	19	2016	8	0	0	57	3.249	0	1	0	6	1	1	1	0	0	0	1	0	3	22.313278	4.9788237	9	0	2	1	2760	0		0.94	2160
180	7	2004	1	0	0	73	5.329	1	0	1	9	0	0	1	0	0	0	1	0	3	24.977043	6.238527	2	0	2	1	3221	10000	2820	0.9064603	1200
180	8	2005	1	36	1	74	5.476	1	0	1	9	0	0	1	0	0	0	1	0	3	24.977043	6.238527	2	0	2	1	2820	500	2588	0.9187023	1740
180	9	2006	1	24	1	75	5.625	1	0	1	9	0	0	1	0	0	0	1	0	3	24.977043	6.238527	2	0	2	1	2588	800	1938	0.92855686	1248
180	10	2007	1	72	1	76	5.776	1	0	1	9	0	0	1	0	0	0	1	0	3	22.49135	5.0586085	2	0	2	1	1938	1000	2958	0.94	972
180	11	2008	1	120	1	77	5.929	1	0	1	9	0	0	1	0	0	0	1	0	3	25.711662	6.6108956	2	0	2	1	2958	1000	3672	0.9139318	2160
180	12	2009	1	0	0	78	6.084	1	0	1	9	0	0	1	0	0	0	1	0	3	25.711662	6.6108956	2	0	2	1	3672	0	3660	0.8970342	2160
180	13	2010	1	0	0	79	6.241	1	0	1	9	0	0	1	0	0	0	1	0	3	25.711662	6.6108956	2	0	2	1	3660	1000	3600	0.8972441	1200
180	14	2011	1	60	1	80	6.4	1	0	1	9	0	0	1	0	0	0	1	0	3	25.711662	6.6108956	2	0	2	1	3600	5000	3660	0.89832217	1800
180	15	2012	1	0	0	81	6.561	1	0	1	9	0	0	1	0	0	0	1	0	3	25.711662	6.6108956	2	0	2	1	3660	2000	3660	0.8972441	1392
180	16	2013	1	0	0	82	6.724	1	0	1	9	0	0	1	0	0	0	1	0	3	25.711662	6.6108956	2	0	2	1	3660	3000	3840	0.8972441	2160
180	17	2014	1	0	0	83	6.889	1	0	1	9	0	0	1	0	0	0	1	0	4	25.711662	6.6108956	2	0	2	1	3840	3000	3960	0.89428043	1800
180	18	2015	1	0	0	84	7.056	1	0	1	9	0	0	1	0	0	0	1	0	3	25.711662	6.6108956	2	0	2	1	3960	3000	4020	0.89250296	1920
180	19	2016	1	0	0	85	7.225	1	0	1	9	0	0	1	0	0	0	1	0	4	25.711662	6.6108956	2	0	2	1	4020	10000	4080	0.89166665	3000
180	20	2017	1	0	0	86	7.396	1	0	1	9	0	0	1	0	0	0	1	0	3	25.711662	6.6108956	2	0	2	1	4080	2000		0.89086264	3000
181	7	2004	1	300	1	50	2.5	1	0	1	6	1	1	0	1	0	0	0	0	4	24.801588	6.151188	4	0	0	1	3840	800	2640	0.9004909	1056
181	8	2005	1	240	1	51	2.601	1	0	1	6	1	1	0	1	0	0	0	0	4	24.801588	6.151188	4	0	0	1	2640	1000	3960	0.94	840
181	9	2006	1	240	1	52	2.704	1	0	1	6	1	1	0	1	0	0	0	0	3	24.801588	6.151188	4	0	0	1	3960	0	3360	0.89819276	1560
181	10	2007	1	420	1	53	2.809	1	0	1	6	1	1	0	1	0	0	0	0	4	24.221453	5.866788	4	0	0	1	3360	880	13700	0.91239166	3000
181	11	2008	1	360	1	54	2.916	1	0	1	6	1	1	0	1	0	0	0	0	4	24.801588	6.151188	4	0	0	1	13700	3000	6800	0.7789931	1800
181	12	2009	1	0	0	55	3.025	1	0	1	6	1	1	0	1	0	0	0	0	3	24.801588	6.151188	4	0	0	1	6800	1000	6550	0.87805194	1800
181	13	2010	1	240	1	56	3.136	1	0	1	6	1	1	0	1	0	0	1	1	3	24.801588	6.151188	5	0	1	1	6550	500	3750	0.8802098	1800
181	14	2011	1	120	1	57	3.249	1	0	1	6	1	1	0	1	0	0	0	0	4	24.801588	6.151188	5	0	1	1	3750	700	4248	0.9064706	2400
181	15	2012	1	360	1	58	3.364	1	0	1	6	1	1	0	1	0	0	1	0	4	24.801588	6.151188	5	0	1	1	4248	1500	1180	0.89623684	2400
181	16	2013	1	360	1	59	3.481	1	0	1	6	0	1	1	0	0	0	0	0	1	24.801588	6.151188	5	0	1	1	1180	0	3155	1	2400
181	18	2015	1	120	1	61	3.721	1	0	1	6	0	0	0	1	0	0	1	0	2	24.801588	6.151188	4	0	1	1	3155	0	1155	0.9193753	1800
181	19	2016	1	60	1	62	3.844	1	0	1	6	0	0	0	1	0	0	0	0	1	24.801588	6.151188	4	0	1	1	1155	1350	1550	1	1920
181	20	2017	1	120	1	63	3.969	1	0	1	6	0	0	0	1	0	0	0	0	2	24.801588	6.151188	4	0	1	1	1550	0		0.94	1560
182	7	2004	1	0	0	49	2.401	1	0	1	9	1	1	0	0	0	0	1	0	4	23.140495	5.354825	4	0	0	1	1300	500	4030	0.94	2520
182	8	2005	1	0	0	50	2.5	1	0	1	9	1	1	0	0	0	0	1	0	4	23.140495	5.354825	4	0	0	1	4030	0	1200	0.8969463	2592
182	9	2006	1	0	0	51	2.601	1	0	1	9	1	1	0	0	0	0	1	0	3	23.140495	5.354825	4	0	0	1	1200	0	4300	1	1080
182	11	2008	1	0	0	53	2.809	1	0	1	9	1	1	0	0	0	0	1	0	3	23.140495	5.354825	4	0	0	1	4300	0	5360	0.89268774	3000
182	12	2009	1	0	0	54	2.916	1	0	1	9	1	1	0	0	0	0	1	0	3	23.140495	5.354825	4	0	0	1	5360	300	3500	0.8845048	2400
182	13	2010	1	0	0	55	3.025	1	0	1	9	1	0	0	0	0	0	1	0	3	23.140495	5.354825	3	0	0	1	3500	0		0.904	2688
183	7	2004	1	24	1	69	4.761	1	0	1	16	1	1	0	0	0	0	1	1	4	24.489796	5.997501	2	0	2	1	1814	1000	590	0.94	1080
183	8	2005	1	0	0	70	4.9	1	0	1	16	1	1	0	0	0	0	1	1	3	24.489796	5.997501	2	0	2	1	590	600	1110	1	648
183	9	2006	1	24	1	71	5.041	1	0	1	16	1	1	0	0	0	0	0	0	4	24.489796	5.997501	2	0	2	1	1110	1000	334	0.94	840
183	10	2007	1	0	0	72	5.184	1	0	1	16	0	0	0	0	0	0	0	0	1	24.489796	5.997501	2	0	2	1	334	0	680	1	960
183	11	2008	1	0	0	73	5.329	1	0	1	16	0	0	0	0	0	0	0	0	1	20.338326	4.1364746	2	0	2	1	680	1000	894	1	1200
183	15	2012	1	0	0	68	4.624	0	1	1	6	0	0	0	0	0	0	0	0	1	19.223375	3.6953816	1	0	1	1	894	200		0.94	720
184	11	2008	1	0	0	57	3.249	0	1	1	9	1	0	0	0	0	0	0	0	3			1	0	0	1	1550	600		0.94	1200
185	7	2004	1	0	0	55	3.025	0	1	1	6	1	0	1	0	0	0	0	0	3	25.631168	6.5695677	2	0	0	1	2380	4000	1300	0.94	876
185	8	2005	1	24	1	56	3.136	0	1	1	6	1	0	1	0	0	0	0	0	2	25.631168	6.5695677	2	0	0	1	1300	-1	1488	0.94	1044
185	10	2007	1	0	0	58	3.364	0	1	1	6	0	0	1	0	0	0	0	0	3	29.475843	8.688253	2	0	0	1	1488	2000		0.94	1308
186	7	2004	1	0	0	56	3.136	1	0	1	9	1	0	0	0	0	0	0	0	4	27.681662	7.662744	5	0	0	1	3240	0	1766	0.92302233	1440
186	8	2005	1	0	0	57	3.249	1	0	1	9	1	0	0	0	0	0	0	0	5	27.681662	7.662744	4	0	0	1	1766	0	1850	0.94	1812
186	9	2006	1	0	0	58	3.364	1	0	1	9	1	0	0	0	0	0	0	0	4	27.681662	7.662744	4	0	0	1	1850	0	2400	0.94	1560
186	10	2007	1	0	0	59	3.481	1	0	1	9	1	0	0	0	0	0	0	0	4	25.469387	6.486897	4	0	0	1	2400	500	2090	0.94	3180
186	11	2008	1	0	0	60	3.6	1	0	1	9	0	0	0	0	0	0	0	0	3	26.98962	7.284396	3	0	1	1	2090	0	910	0.94	2160
186	12	2009	1	0	0	61	3.721	1	0	1	9	1	0	0	0	0	0	0	0	3	26.98962	7.284396	3	0	1	1	910	0	2100	1	1800
186	13	2010	1	0	0	62	3.844	1	0	1	9	1	0	0	0	0	0	0	0	4	26.98962	7.284396	3	0	1	1	2100	2000	2100	0.94	2040
186	14	2011	1	0	0	63	3.969	1	0	1	9	1	0	0	0	0	0	0	0	4	26.98962	7.284396	3	0	1	1	2100	5000	2880	0.94	1800
186	15	2012	1	0	0	64	4.096	1	0	1	9	1	0	0	0	0	0	0	0	4	26.98962	7.284396	3	0	2	1	2880	5000		0.92331976	1800
187	7	2004	1	120	1	46	2.116	1	0	1	12	1	1	1	0	0	0	1	0	4	29.411764	8.650518	4	1	0	1	2400	0	1800	0.94	2160
187	8	2005	1	72	1	47	2.209	1	0	1	12	1	1	1	0	0	0	1	0	3	29.411764	8.650518	4	1	0	1	1800	300	3500	0.94	2520
187	9	2006	1	36	1	48	2.304	1	0	1	12	1	1	1	0	0	0	1	0	3	29.411764	8.650518	4	0	0	1	3500	0	3680	0.90837836	2400
187	10	2007	1	120	1	49	2.401	1	0	1	12	1	1	1	0	0	0	1	0	3	32.95068	10.857473	4	0	0	1	3680	300	3812	0.9039191	3000
187	11	2008	1	60	1	50	2.5	1	0	1	12	1	1	1	0	0	0	1	0	4	31.887754	10.168289	4	0	0	1	3812	0	2530	0.901059	3600
187	12	2009	1	132	1	51	2.601	1	0	1	12	1	1	0	0	0	0	1	0	4	31.887754	10.168289	4	0	0	1	2530	0	3960	0.94	3600
187	13	2010	1	120	1	52	2.704	1	0	1	12	1	1	0	0	1	0	1	0	3	31.887754	10.168289	4	0	0	1	3960	0	2880	0.89819276	3000
187	14	2011	1	24	1	53	2.809	1	0	1	12	1	1	0	0	1	0	1	0	4	31.887754	10.168289	4	0	0	1	2880	0	3680	0.93163264	2400
187	15	2012	1	60	1	54	2.916	1	0	1	12	1	1	0	0	1	0	1	0	4	31.887754	10.168289	4	0	0	1	3680	0	3660	0.9039191	3600
187	16	2013	1	36	1	55	3.025	1	0	1	12	1	1	0	0	1	0	1	0	4	31.887754	10.168289	4	0	0	1	3660	500	2940	0.9043807	3000
187	17	2014	1	36	1	56	3.136	1	0	1	12	1	1	0	0	1	0	1	0	4	31.887754	10.168289	4	0	0	1	2940	500	3060	0.92860264	3000
187	18	2015	8	120	1	57	3.249	1	0	0	12	1	1	0	0	1	0	1	0	4	31.887754	10.168289	3	0	0	1	3060	700	2640	0.91642064	3600
187	19	2016	8	36	1	58	3.364	1	0	0	12	1	1	0	0	1	0	1	0	3	31.887754	10.168289	3	0	0	1	2640	5000	2770	0.9351064	3000
187	20	2017	8	60	1	59	3.481	1	0	0	12	1	1	0	0	1	0	1	0	4	31.887754	10.168289	2	0	0	1	2770	5500		0.9206113	2760
188	7	2004	1	60	1	38	1.444	1	0	1	12	1	0	0	1	0	0	1	0	4	20.761246	4.310293	4	2	0	1	2200	0	2400	0.94	1800
188	8	2005	1	60	1	39	1.521	1	0	1	12	1	0	0	1	0	0	1	0	4	20.761246	4.310293	4	2	0	1	2400	100	2790	0.94	2160
188	9	2006	1	240	1	40	1.6	1	0	1	12	1	0	0	1	0	0	0	0	4	20.761246	4.310293	4	2	0	1	2790	1000	2760	0.9366426	2256
188	10	2007	1	12	1	41	1.681	1	0	1	12	1	0	0	1	0	0	0	0	4	23.875433	5.700363	4	2	0	1	2760	42	3000	0.93845206	2688
188	11	2008	1	240	1	42	1.764	1	0	1	12	1	0	0	1	0	0	0	0	4	20.761246	4.310293	5	3	0	1	3000	0	5440	0.93470585	3000
188	12	2009	1	240	1	43	1.849	1	0	1	12	0	0	0	1	0	0	1	0	4	20.761246	4.310293	5	3	0	1	5440	0	792	0.8857616	2400
188	13	2010	1	60	1	44	1.936	1	0	1	12	1	0	0	1	0	0	1	1	4	20.761246	4.310293	5	3	0	1	792	0	1800	1	1020
188	14	2011	1	36	1	45	2.025	1	0	1	12	1	0	0	1	0	0	1	0	3	20.761246	4.310293	5	3	0	1	1800	0	2020	0.94	1680
188	15	2012	1	60	1	46	2.116	1	0	1	12	1	0	0	1	0	0	1	0	4	20.761246	4.310293	5	2	0	1	2020	0	3240	0.94	2400
188	16	2013	1	60	1	47	2.209	0	0	1	12	1	0	0	1	0	0	1	0	4	20.761246	4.310293	5	2	0	1	3240	200	3380	0.92302233	2880
188	17	2014	1	120	1	48	2.304	0	0	1	12	1	0	0	1	0	0	1	0	4	20.761246	4.310293	5	2	0	1	3380	400	3540	0.9175845	3000
188	18	2015	1	120	1	49	2.401	0	0	1	12	1	1	0	1	0	0	1	0	4	20.761246	4.310293	5	2	0	1	3540	0	3900	0.9122837	3000
188	19	2016	1	120	1	50	2.5	0	0	1	12	1	0	0	1	0	0	1	0	4	20.761246	4.310293	5	1	0	1	3900	500	4820	0.90294117	3000
188	20	2017	1	120	1	51	2.601	0	0	1	12	1	0	0	1	0	0	1	0	4	20.761246	4.310293	5	1	0	1	4820	1000		0.8898524	3600
189	7	2004	1	60	1	50	2.5	1	0	1	16	1	0	0	0	0	0	1	0	4	24.221453	5.866788	4	1	0	1	7064	0	5100	0.87712204	5280
189	8	2005	1	240	1	51	2.601	1	0	1	16	1	0	0	0	0	0	1	0	4	24.221453	5.866788	4	0	0	1	5100	0	16460	0.886	4200
189	9	2006	1	360	1	52	2.704	1	0	1	16	1	0	0	0	0	0	1	1	4	24.221453	5.866788	4	0	0	1	16460	0	13720	0.75451887	4680
189	10	2007	1	120	1	53	2.809	1	0	1	16	1	0	0	0	0	0	1	1	4	23.529411	5.536332	4	0	0	1	13720	0	8850	0.7787747	4200
189	11	2008	1	120	1	54	2.916	1	0	1	16	1	0	0	0	0	0	1	1	4	25.259516	6.380431	4	0	0	1	8850	0	8376	0.86707693	4800
189	12	2009	1	120	1	55	3.025	1	0	1	16	1	0	1	0	0	0	1	1	4	25.259516	6.380431	4	0	0	1	8376	0	6816	0.8725485	6000
189	13	2010	1	120	1	56	3.136	1	0	1	16	1	0	1	0	0	0	1	1	4	25.259516	6.380431	4	0	0	1	6816	0	6220	0.87799376	5400
189	14	2011	1	60	1	57	3.249	1	0	1	16	1	0	1	0	0	0	1	1	4	25.259516	6.380431	4	0	0	1	6220	0	6126	0.88033706	6000
189	15	2012	1	120	1	58	3.364	1	0	1	16	1	0	1	0	0	0	1	1	4	25.259516	6.380431	4	0	0	1	6126	0	16020	0.88074297	3648
189	16	2013	1	0	0	59	3.481	1	0	1	16	0	0	0	0	0	0	1	1	4	25.259516	6.380431	4	0	0	1	16020	2000	15060	0.7577789	4800
189	17	2014	1	0	0	60	3.6	1	0	1	16	0	0	0	0	0	0	1	1	4	25.259516	6.380431	4	0	1	1	15060	3000	7020	0.76564914	6000
189	18	2015	1	0	0	61	3.721	1	0	1	16	0	0	0	0	0	0	1	0	4	25.259516	6.380431	3	0	1	1	7020	1900	7100	0.8762774	6600
189	19	2016	1	0	0	62	3.844	1	0	1	16	0	0	0	0	0	0	1	0	4	25.259516	6.380431	3	0	1	1	7100	2000	8080	0.87602407	6600
189	20	2017	1	0	0	63	3.969	1	0	1	16	0	0	0	0	0	0	1	0	4	25.259516	6.380431	3	0	1	1	8080	2300		0.8725	5400
191	7	2004	1	0	0	52	2.704	1	0	1	12	1	0	0	0	0	0	1	1	3	20.415224	4.167814	5	0	0	1	4570	3000	2280	0.8917795	2520
191	8	2005	1	0	0	53	2.809	1	0	1	12	1	0	0	0	0	0	1	1	4	20.415224	4.167814	3	0	0	1	2280	3700	2260	0.94	1260
191	10	2007	8	0	0	55	3.025	1	0	0	12	1	0	0	0	0	0	0	1	3	23.529411	5.536332	2	0	0	1	2260	500	2236	0.94	2112
191	11	2008	1	0	0	56	3.136	1	0	1	12	1	0	0	0	0	0	1	0	4	19.721037	3.889193	2	0	0	1	2236	500	2300	0.94	1320
191	13	2010	8	0	0	58	3.364	1	0	0	12	1	0	1	0	0	0	1	1	3	19.721037	3.889193	2	0	0	1	2300	0	2040	0.94	1440
191	14	2011	8	0	0	59	3.481	1	0	0	12	1	0	0	0	0	0	1	1	3	19.721037	3.889193	2	0	0	1	2040	0	2816	0.94	1560
191	15	2012	8	0	0	60	3.6	1	0	0	12	1	0	1	0	0	0	1	1	3	19.721037	3.889193	2	0	1	1	2816	0	3024	0.9188512	1680
191	16	2013	8	24	1	61	3.721	1	0	0	12	1	0	0	0	0	0	1	1	4	19.721037	3.889193	2	0	1	1	3024	500	3086	0.9118769	1800
191	17	2014	8	12	1	62	3.844	1	0	0	12	1	0	0	0	0	0	1	1	4	19.721037	3.889193	2	0	1	1	3086	700	2630	0.9100634	1800
191	18	2015	8	0	0	63	3.969	1	0	0	12	1	0	0	0	0	0	1	1	4	19.721037	3.889193	2	0	1	1	2630	2900	2770	0.92656857	1560
191	19	2016	9	0	0	64	4.096	1	0	0	12	0	0	0	0	0	0	1	1	4	19.721037	3.889193	2	0	2	1	2770	10500	8550	0.9206113	1560
191	20	2017	9	0	0	65	4.225	1	0	0	12	0	0	0	0	0	0	1	1	4	19.721037	3.889193	2	0	2	1	8550	11500		0.8638806	2400
192	7	2004	1	12	1	44	1.936	0	0	1	12	0	0	0	0	0	0	1	1	3	27.681662	7.662744	2	0	0	1	348	500	288	1	360
192	8	2005	1	0	0	45	2.025	0	0	1	12	0	0	0	0	0	0	1	1	2	27.681662	7.662744	2	0	0	1	288	100	150	1	156
192	9	2006	1	0	0	46	2.116	0	0	1	12	0	0	0	0	0	0	0	1	2	27.681662	7.662744	2	0	0	1	150	100	363	1	348
192	10	2007	1	0	0	47	2.209	0	0	1	12	0	0	0	0	0	0	1	1	2	22.857143	5.22449	2	0	0	1	363	230	720	1	408
192	11	2008	1	0	0	48	2.304	0	0	1	12	0	0	0	0	0	0	1	1	2	25.951557	6.7348332	2	0	0	1	720	0	192	1	576
192	12	2009	1	0	0	49	2.401	0	0	1	12	0	0	0	0	0	0	1	1	2	25.951557	6.7348332	2	0	0	1	192	0	792	1	600
192	13	2010	1	0	0	50	2.5	0	0	1	12	0	0	0	0	0	0	1	1	2	25.951557	6.7348332	2	0	0	1	792	0	780	0.94	600
192	14	2011	1	0	0	51	2.601	0	0	1	12	0	0	0	0	0	0	1	1	2	25.951557	6.7348332	2	0	0	1	780	0	780	0.94	600
192	15	2012	1	0	0	52	2.704	0	0	1	12	0	0	0	0	0	0	1	1	2	25.951557	6.7348332	2	0	0	1	780	0	660	0.94	600
192	16	2013	1	0	0	53	2.809	0	0	1	12	0	0	0	0	0	0	1	1	2	25.951557	6.7348332	2	0	0	1	660	0	924	1	600
192	18	2015	1	0	0	55	3.025	0	0	1	12	0	0	0	0	0	0	1	1	3	25.951557	6.7348332	2	0	0	1	924	0	1176	0.94	744
192	19	2016	1	0	0	56	3.136	0	0	1	12	0	0	0	0	0	0	1	1	3	25.951557	6.7348332	2	0	0	1	1176	0	936	0.94	840
192	20	2017	1	0	0	57	3.249	0	0	1	12	0	0	0	0	0	0	1	1	2	25.951557	6.7348332	2	0	0	1	936	0		0.94	840
193	7	2004	1	156	1	59	3.481	1	0	1	16	1	0	0	1	0	0	0	0	4	24.221453	5.866788	2	0	0	1	1740	0	1800	0.94	2400
193	8	2005	1	240	1	60	3.6	1	0	1	16	1	0	0	1	0	0	0	0	4	24.221453	5.866788	2	0	1	1	1800	0	2040	0.94	2052
193	9	2006	1	240	1	61	3.721	1	0	1	16	1	0	0	1	0	0	0	0	4	24.221453	5.866788	2	0	1	1	2040	0	2100	0.94	1332
193	10	2007	1	300	1	62	3.844	1	0	1	16	1	0	0	1	0	0	0	0	4	24.221453	5.866788	2	0	1	1	2100	0	1200	0.94	1392
193	11	2008	1	120	1	63	3.969	0	0	1	16	1	0	0	1	0	0	0	0	4	24.221453	5.866788	1	0	1	1	1200	0	1570	0.94	1800
193	12	2009	1	24	1	64	4.096	0	0	1	16	0	0	0	1	0	0	0	0	3	24.221453	5.866788	1	0	1	1	1570	500	1332	0.94	600
193	13	2010	1	60	1	65	4.225	0	0	1	16	0	0	0	1	0	0	0	0	3	24.221453	5.866788	1	0	1	1	1332	1500	528	0.94	1080
193	14	2011	1	24	1	66	4.356	0	0	1	16	0	0	0	1	0	0	0	0	3	24.221453	5.866788	1	0	1	1	528	10000	794	0.94	720
193	15	2012	16	0	0	67	4.489	0	0	0	16	0	0	0	1	0	0	1	0	3	24.221453	5.866788	1	0	1	1	794	500	526	0.94	540
193	16	2013	16	0	0	68	4.624	0	0	0	16	0	0	0	0	0	0	1	0	3	24.221453	5.866788	1	0	1	1	526	500	1268	0.94	420
193	17	2014	16	0	0	69	4.761	0	0	0	16	0	0	0	0	0	0	1	0	3	24.221453	5.866788	1	0	1	1	1268	500	700	0.94	1092
193	18	2015	16	0	0	70	4.9	0	0	0	16	1	0	0	0	0	0	1	0	3	24.221453	5.866788	1	0	1	1	700	500	1770	0.94	480
193	19	2016	16	0	0	71	5.041	0	0	0	16	1	0	0	0	0	0	1	0	3	24.221453	5.866788	1	0	1	1	1770	500	1596	0.94	1200
193	20	2017	16	0	0	72	5.184	0	0	0	16	1	0	0	0	0	0	1	0	3	24.221453	5.866788	1	0	1	1	1596	400		0.94	1440
194	7	2004	1	36	1	38	1.444	1	0	1	12	1	0	0	0	0	0	1	1	4	22.893074	5.240928	5	3	0	1	4200	0	5000	0.89705884	2280
194	8	2005	1	360	1	39	1.521	1	0	1	12	1	0	0	0	0	0	1	1	3	22.893074	5.240928	5	3	0	1	5000	1200	3600	0.88857144	2400
194	9	2006	1	420	1	40	1.6	1	0	1	12	1	0	0	0	0	0	1	1	4	22.893074	5.240928	5	3	0	1	3600	1100	3360	0.9105042	3084
194	10	2007	1	0	0	41	1.681	1	0	1	12	1	0	0	0	0	0	1	1	4	20.902386	4.369097	5	3	0	1	3360	400	4000	0.9183112	3264
194	11	2008	1	480	1	42	1.764	1	0	1	12	1	0	0	0	0	0	1	1	4	22.893074	5.240928	5	3	0	1	4000	3000	2900	0.90082353	3600
194	12	2009	1	360	1	43	1.849	1	0	1	12	1	0	0	1	0	0	1	1	3	22.893074	5.240928	5	3	0	1	2900	3600	4960	0.94	3000
194	13	2010	1	360	1	44	1.936	1	0	1	12	1	0	0	1	0	0	1	1	4	22.893074	5.240928	5	2	0	1	4960	2100	5720	0.8888489	3000
194	14	2011	1	360	1	45	2.025	1	0	1	12	1	0	0	1	0	0	1	1	4	22.893074	5.240928	5	2	0	1	5720	3800	5280	0.8841772	4800
194	15	2012	1	480	1	46	2.116	1	0	1	12	1	0	0	0	0	0	1	1	3	22.893074	5.240928	5	2	0	1	5280	500	4320	0.88673466	4200
194	16	2013	1	360	1	47	2.209	1	0	1	12	1	0	0	0	0	0	1	1	4	22.893074	5.240928	5	2	0	1	4320	300	4720	0.8950563	4200
194	17	2014	1	480	1	48	2.304	1	0	1	12	1	0	0	0	0	0	1	1	4	22.893074	5.240928	5	1	0	1	4720	250	5520	0.8906015	4800
194	18	2015	1	480	1	49	2.401	1	0	1	12	1	0	0	0	0	0	1	1	4	22.893074	5.240928	5	1	0	1	5520	0	5340	0.88529414	4800
194	19	2016	1	480	1	50	2.5	1	0	1	12	1	0	0	0	0	0	1	1	3	22.893074	5.240928	5	1	0	1	5340	4500	7260	0.8863636	4800
194	20	2017	1	840	1	51	2.601	1	0	1	12	1	0	0	0	0	0	1	1	3	22.893074	5.240928	5	1	0	1	7260	2000		0.8774809	4800
196	7	2004	1	0	0	64	4.096	1	0	1	4	0	0	0	0	0	0	0	1	3	19.53125	3.8146973	4	0	1	1	1800	0	2400	0.94	1560
196	8	2005	1	0	0	65	4.225	1	0	1	4	0	0	0	0	0	0	0	1	2	19.53125	3.8146973	4	0	1	1	2400	0	1814	0.94	972
196	9	2006	1	0	0	66	4.356	1	0	1	4	0	0	0	0	0	0	0	1	2	19.53125	3.8146973	4	0	1	1	1814	0	2880	0.94	1560
196	10	2007	1	0	0	67	4.489	1	0	1	4	0	0	0	0	0	0	0	1	2	19.53125	3.8146973	3	0	1	1	2880	0	7000	0.92331976	2040
196	11	2008	1	0	0	68	4.624	0	0	1	4	0	0	0	0	0	0	0	1	3	18.365473	3.372906	2	0	1	1	7000	0	0	0.87541175	1440
196	12	2009	1	0	0	69	4.761	0	0	1	4	0	0	0	0	0	0	1	0	2	18.365473	3.372906	1	0	1	1	0	0	396	1	360
196	13	2010	1	0	0	70	4.9	0	0	1	4	0	0	0	0	0	0	0	1	4	18.365473	3.372906	1	0	1	1	396	0	228	1	360
196	14	2011	1	0	0	71	5.041	0	0	1	4	0	0	0	0	0	0	0	1	3	18.365473	3.372906	1	0	1	1	228	0	348	1	360
196	15	2012	1	0	0	72	5.184	0	0	1	4	0	0	0	0	0	0	0	1	3	18.365473	3.372906	1	0	1	1	348	0	0	1	360
196	16	2013	1	0	0	73	5.329	0	0	1	4	0	0	0	0	0	0	0	0	3	18.365473	3.372906	1	0	1	1	0	0	420	1	540
196	17	2014	1	0	0	74	5.476	0	0	1	4	0	0	0	0	0	0	0	0	3	18.365473	3.372906	1	0	1	1	420	0	480	1	360
196	18	2015	1	0	0	75	5.625	0	0	1	4	0	0	0	0	0	0	0	0	4	18.365473	3.372906	1	0	1	1	480	0	570	1	480
196	19	2016	1	0	0	76	5.776	0	0	1	4	0	0	0	0	0	0	0	0	3	18.365473	3.372906	1	0	1	1	570	0	440	0.94	480
196	20	2017	1	0	0	77	5.929	0	0	1	4	0	0	0	0	0	0	0	0	3	18.365473	3.372906	1	0	1	1	440	0		1	360
197	7	2004	1	0	0	39	1.521	1	0	1	12	1	1	1	0	0	0	1	1	4	24.618103	6.06051	4	2	0	1	6000	3000	3380	0.8813043	3000
197	8	2005	1	12	1	40	1.6	1	0	1	12	1	1	1	0	0	0	1	1	4	24.618103	6.06051	4	2	0	1	3380	1000	4880	0.9117849	3360
197	10	2007	1	0	0	42	1.764	1	0	1	12	1	1	1	0	0	0	1	0	3	23.255018	5.4079585	4	1	0	1	4880	4000	4760	0.8873702	3240
197	11	2008	1	0	0	43	1.849	1	0	1	12	1	1	1	0	0	0	1	0	4	24.221453	5.866788	4	0	0	1	4760	2000	6050	0.88816255	4200
197	12	2009	1	60	1	44	1.936	1	0	1	12	1	1	0	0	0	0	1	0	4	24.221453	5.866788	4	0	0	1	6050	10000	6050	0.88107914	4200
197	13	2010	1	0	0	45	2.025	1	0	1	12	1	1	1	0	0	0	1	0	4	24.221453	5.866788	4	0	0	1	6050	8000	6000	0.88107914	4200
197	14	2011	1	0	0	46	2.116	1	0	1	12	1	1	1	0	0	0	1	0	4	24.221453	5.866788	4	0	0	1	6000	5000	6945	0.8813043	3600
197	15	2012	1	60	1	47	2.209	1	0	1	12	1	1	0	0	0	0	1	0	4	24.221453	5.866788	4	0	0	1	6945	2000	7920	0.87753344	4800
197	16	2013	8	60	1	48	2.304	1	0	0	12	1	1	0	0	0	0	1	0	4	24.221453	5.866788	4	0	0	1	7920	0	7606	0.8744898	6000
197	17	2014	8	12	1	49	2.401	1	0	0	12	1	1	0	0	0	0	1	0	4	24.221453	5.866788	4	0	0	1	7606	2000	5970	0.8753938	6600
197	18	2015	8	0	0	50	2.5	1	0	0	12	1	1	0	0	0	0	1	0	4	24.221453	5.866788	4	0	0	1	5970	5000	7000	0.88144106	4200
197	19	2016	8	36	1	51	2.601	1	0	0	12	1	1	0	0	0	0	1	0	4	24.221453	5.866788	4	0	0	1	7000	3000	1320	0.87734175	5760
197	20	2017	8	24	1	52	2.704	1	0	0	12	1	1	0	0	0	0	1	0	4	24.221453	5.866788	4	0	0	1	1320	4800		0.94	4200
198	7	2004	1	0	0	57	3.249	0	0	1	15	1	0	0	0	0	0			3			2	0	0	1	4200	2000		0.8893443	1680
199	11	2008	1	0	0	40	1.6	0	0	1	13	1	0	0	1	0	0	1	1	4	19.257029	3.7083316	1	0	0	1	1800	3000	800	0.94	960
199	12	2009	1	0	0	41	1.681	0	0	1	13	1	0	0	0	0	0	0	1	2	19.257029	3.7083316	1	0	0	1	800	0		0.94	600
200	7	2004	1	120	1	59	3.481	1	0	1	6	1	0	0	0	0	0	1	0	4	20.761246	4.310293	4	0	0	1	5980	6000	5486	0.88139534	2040
200	8	2005	1	0	0	60	3.6	1	0	1	6	1	0	0	0	0	0	1	0	1	20.761246	4.310293	4	0	1	1	5486	3000	4428	0.883824	4800
200	9	2006	1	0	0	61	3.721	1	0	1	6	0	0	0	0	0	0	1	0	2	20.761246	4.310293	4	0	1	1	4428	10000	2520	0.8909277	2280
200	10	2007	1	0	0	62	3.844	1	0	1	6	1	0	0	0	0	0	1	0	3	20.761246	4.310293	3	0	1	1	2520	10000	2896	0.94	1572
200	11	2008	1	0	0	63	3.969	1	0	1	6	1	0	0	0	0	0	1	0	3	22.038567	4.856984	3	0	1	1	2896	13000	1760	0.922649	1800
200	12	2009	1	0	0	64	4.096	1	0	1	6	1	0	0	0	0	0	1	0	3	22.038567	4.856984	2	0	1	1	1760	3000	1600	0.94	1440
200	13	2010	1	0	0	65	4.225	1	0	1	6	1	0	1	0	0	0	1	0	3	22.038567	4.856984	2	0	2	1	1600	0	1940	0.94	960
200	14	2011	1	0	0	66	4.356	1	0	1	6	1	0	0	0	0	0	1	0	3	22.038567	4.856984	2	0	2	1	1940	3000	1508	0.94	1800
200	15	2012	1	0	0	67	4.489	1	0	1	6	1	0	0	0	0	0	1	0	2	22.038567	4.856984	2	0	2	1	1508	0	2220	0.94	900
200	16	2013	1	0	0	68	4.624	1	0	1	6	1	0	0	0	0	0	1	0	3	22.038567	4.856984	2	0	2	1	2220	3000	1740	0.94	1560
200	17	2014	1	0	0	69	4.761	1	0	1	6	1	0	0	0	0	0	1	0	3	22.038567	4.856984	2	0	2	1	1740	2000	2004	0.94	1200
200	18	2015	1	0	0	70	4.9	1	0	1	6	1	0	0	0	0	0	1	0	3	22.038567	4.856984	2	0	2	1	2004	0	1804	0.94	1200
200	19	2016	1	0	0	71	5.041	1	0	1	6	1	0	0	0	0	0	1	0	3	22.038567	4.856984	2	0	2	1	1804	7000	1764	0.94	1200
200	20	2017	1	0	0	72	5.184	1	0	1	6	1	0	0	0	0	0	1	0	3	22.038567	4.856984	2	0	2	1	1764	1000		0.94	1440
201	7	2004	1	0	0	48	2.304	1	0	1	6	1	0	0	0	0	0	1	0	4	20.904196	4.369854	4	0	0	1	2400	11500	2280	0.94	2040
201	8	2005	1	0	0	49	2.401	1	0	1	6	0	0	0	0	0	0	1	0	2	20.904196	4.369854	4	0	0	1	2280	-1	2020	0.94	1740
201	9	2006	1	0	0	50	2.5	1	0	1	6	1	0	0	0	0	0	1	0	3	20.904196	4.369854	4	0	0	1	2020	4100	2160	0.94	2280
201	10	2007	1	24	1	51	2.601	1	0	1	6	1	0	0	0	0	0	1	1	3	20.904196	4.369854	4	0	0	1	2160	2000	1543	0.94	2928
201	12	2009	1	0	0	53	2.809	1	0	1	6	0	0	0	0	0	0	1	0	3	20.904196	4.369854	3	0	0	1	1543	0	1580	0.94	1680
201	13	2010	1	0	0	54	2.916	1	0	1	6	1	0	0	0	0	0	1	1	2	20.904196	4.369854	3	0	0	1	1580	1000	3000	0.94	1800
201	14	2011	1	0	0	55	3.025	1	0	1	6	1	0	0	0	0	0	1	0	3	20.904196	4.369854	3	0	0	1	3000	2000	5160	0.9185714	1800
201	19	2016	1	0	0	60	3.6	1	0	1	6	1	0	0	0	0	0	1	0	4	20.904196	4.369854	3	0	1	1	5160	8000	3960	0.8839623	3000
201	20	2017	1	0	0	61	3.721	1	0	1	6	1	0	0	0	0	0	1	0	3	20.904196	4.369854	3	0	1	1	3960	10000		0.8951694	3000
202	7	2004	1	0	0	53	2.809	1	0	1	12	1	0	0	0	0	0	1	0	4	22.204082	4.930213	5	0	0	1	4272	2000	5350	0.89583653	2760
202	8	2005	1	0	0	54	2.916	1	0	1	12	1	0	0	0	0	0	1	0	4	22.204082	4.930213	5	0	0	1	5350	2000	5300	0.88630253	6000
202	9	2006	1	0	0	55	3.025	1	0	1	12	1	0	0	0	0	0	1	1	3	22.204082	4.930213	5	0	0	1	5300	1000	5800	0.88661015	3960
202	10	2007	1	0	0	56	3.136	1	0	1	12	0	0	0	0	0	0	0	0	4	20.244898	4.098559	5	0	0	1	5800	5000	3520	0.88375	5304
202	11	2008	1	0	0	57	3.249	1	0	1	12	0	0	0	0	0	0	0	0	3	24.056934	5.7873607	4	0	0	1	3520	300	4780	0.9078468	1800
202	12	2009	1	0	0	58	3.364	1	0	1	12	0	0	0	0	0	0	1	0	4	24.056934	5.7873607	4	0	0	1	4780	5000	4100	0.88802814	3000
202	13	2010	1	0	0	59	3.481	1	0	1	12	0	0	0	0	0	0	1	0	3	24.056934	5.7873607	4	0	0	1	4100	5000	4100	0.89576274	1824
202	14	2011	1	0	0	60	3.6	1	0	1	12	0	0	0	0	0	0	0	0	3	24.056934	5.7873607	4	0	1	1	4100	8500	3530	0.89576274	2760
202	15	2012	1	0	0	61	3.721	1	0	1	12	0	0	0	0	0	0	1	1	4	24.056934	5.7873607	4	0	1	1	3530	5000	6300	0.90758467	2400
202	16	2013	1	0	0	62	3.844	1	0	1	12	0	0	0	0	0	0	1	1	3	24.056934	5.7873607	4	0	1	1	6300	8000	6040	0.88	3840
202	17	2014	1	0	0	63	3.969	1	0	1	12	0	0	0	0	0	0	1	1	3	24.056934	5.7873607	4	0	1	1	6040	5000	8938	0.8811239	3000
202	18	2015	1	0	0	64	4.096	1	0	1	12	0	0	0	0	0	0	1	0	3	24.056934	5.7873607	3	0	2	1	8938	4000	3860	0.8629789	1560
202	19	2016	1	0	0	65	4.225	1	0	1	12	0	0	0	0	0	0	1	0	3	24.056934	5.7873607	3	0	2	1	3860	5000	4460	0.8968344	2280
202	20	2017	1	0	0	66	4.356	1	0	1	12	0	0	0	0	0	0	1	0	3	24.056934	5.7873607	3	0	2	1	4460	8000		0.8883523	3000
203	7	2004	1	0	0	38	1.444	1	0	1	16	1	0	0	1	0	0	1	1	3	20.761246	4.310293	4	2	0	1	5640	6980	7332	0.8830275	3240
203	8	2005	1	0	0	39	1.521	1	0	1	16	1	0	0	1	0	0	1	1	4	20.761246	4.310293	4	2	0	1	7332	10200	2900	0.87623906	3240
203	9	2006	1	0	0	40	1.6	1	0	1	16	1	0	0	1	0	0	1	1	4	20.761246	4.310293	4	2	0	1	2900	9400	7800	0.930597	3960
203	10	2007	1	0	0	41	1.681	1	0	1	16	1	0	0	1	0	0	1	1	4	20.519135	4.2103486	4	2	0	1	7800	12750	9800	0.87482756	4608
203	11	2008	1	12	1	42	1.764	1	0	1	16	1	0	0	1	0	0	1	1	3	20.86112	4.3518634	4	2	0	1	9800	3180	5400	0.8575701	3600
203	12	2009	1	0	0	43	1.849	1	0	1	16	1	0	0	0	0	0	1	1	4	20.86112	4.3518634	4	2	0	1	5400	7500	5300	0.8842857	3600
203	13	2010	1	0	0	44	1.936	1	0	1	16	0	0	0	1	0	0	1	1	4	20.86112	4.3518634	4	2	0	1	5300	3500	5248	0.8848387	4800
203	14	2011	1	360	1	45	2.025	1	0	1	16	1	0	0	1	0	0	1	1	4	20.86112	4.3518634	4	2	0	1	5248	2000	4600	0.8851334	4800
203	15	2012	1	120	1	46	2.116	1	0	1	16	1	1	0	1	0	0	1	1	4	20.86112	4.3518634	4	2	0	1	4600	3300	7000	0.88927275	4800
203	16	2013	1	60	1	47	2.209	1	0	1	16	1	1	0	1	0	0	1	1	4	20.86112	4.3518634	4	2	0	1	7000	7000	6600	0.87734175	5040
203	17	2014	1	120	1	48	2.304	1	0	1	16	1	1	0	1	0	0	1	1	4	20.86112	4.3518634	4	2	0	1	6600	2000	3000	0.8788	6480
203	18	2015	1	0	0	49	2.401	1	0	1	16	1	0	0	1	0	0	1	1	3	20.86112	4.3518634	4	1	0	1	3000	4000	5800	0.9257895	4800
203	19	2016	1	240	1	50	2.5	1	0	1	16	1	0	0	1	0	0	1	1	4	20.86112	4.3518634	4	1	0	1	5800	3500	6960	0.8822388	4800
203	20	2017	1	240	1	51	2.601	1	0	1	16	1	0	0	1	0	0	1	1	3	20.86112	4.3518634	4	1	0	1	6960	4500		0.8774809	5640
204	7	2004	1	36	1	62	3.844	1	0	1	18	0	0	0	0	0	0	1	0	3	25.469387	6.486897	4	0	2	1	7800	0	7496	0.87482756	7560
204	8	2005	1	36	1	63	3.969	1	0	1	18	0	0	0	0	0	0	1	0	4	25.469387	6.486897	4	0	2	1	7496	2000	5600	0.8757265	6420
204	9	2006	1	48	1	64	4.096	1	0	1	18	0	0	0	0	0	0	1	0	3	25.469387	6.486897	4	0	2	1	5600	200	6300	0.88323075	10680
204	10	2007	1	12	1	65	4.225	1	0	1	18	0	0	0	0	0	0	1	0	2	25.142857	6.3216324	4	0	2	1	6300	400	14334	0.88	7356
204	11	2008	1	36	1	66	4.356	1	0	1	18	0	0	0	0	0	0	1	0	3	26.643599	7.0988135	3	0	2	1	14334	0	6342	0.7709188	7464
204	12	2009	1	12	1	67	4.489	1	0	1	18	0	0	0	0	1	0	1	0	3	26.643599	7.0988135	3	0	2	1	6342	0	5870	0.87863964	2700
204	13	2010	1	24	1	68	4.624	1	0	1	18	0	0	0	0	1	0	1	0	3	26.643599	7.0988135	3	0	2	1	5870	0	5000	0.88055164	3600
204	14	2011	1	72	1	69	4.761	1	0	1	18	0	0	0	0	1	0	0	0	3	26.643599	7.0988135	2	0	2	1	5000	300	5636	0.88323075	3600
204	15	2012	1	0	0	70	4.9	1	0	1	18	0	0	0	0	1	0	1	0	2	26.643599	7.0988135	2	0	2	1	5636	1000	8190	0.88026905	4800
204	16	2013	1	0	0	71	5.041	1	0	1	18	0	0	0	0	1	0	1	0	2	26.643599	7.0988135	2	0	2	1	8190	900	5590	0.8677399	3960
204	17	2014	1	480	1	72	5.184	1	0	1	18	0	0	0	0	1	0	0	0	3	26.643599	7.0988135	2	0	2	1	5590	5000	6140	0.88046545	4800
204	18	2015	1	0	0	73	5.329	1	0	1	18	0	0	0	0	1	0	0	0	2	26.643599	7.0988135	2	0	2	1	6140	0	13440	0.87827224	3360
204	19	2016	1	0	0	74	5.476	1	0	1	18	0	0	0	0	1	0	0	0	2	26.643599	7.0988135	2	0	2	1	13440	10000	8000	0.77849036	4800
204	20	2017	1	60	1	75	5.625	1	0	1	18	0	0	0	0	1	0	0	0	2	26.643599	7.0988135	2	0	2	1	8000	4000		0.86989474	4800
206	7	2004	1	0	0	55	3.025	1	0	1	11	1	0	0	0	0	0	1	1	4	21.513859	4.6284614	4	0	0	1	10736	0	2400	0.82037276	2640
206	8	2005	1	0	0	56	3.136	1	0	1	11	1	0	0	0	0	0	1	1	3	21.513859	4.6284614	4	0	0	1	2400	0	4780	0.94	3420
206	9	2006	1	0	0	57	3.249	1	0	1	11	1	0	0	0	0	0	1	0	3	21.513859	4.6284614	4	0	0	1	4780	0	6396	0.88802814	3840
206	10	2007	1	0	0	58	3.364	1	0	1	11	1	0	0	0	0	0	1	1	3	21.258503	4.5192394	3	0	0	1	6396	0	4080	0.878436	3720
206	11	2008	1	0	0	59	3.481	1	0	1	11	1	0	0	0	0	0	1	1	3	20.549887	4.2229786	3	0	0	1	4080	100	2400	0.8933213	3000
206	12	2009	1	0	0	60	3.6	0	0	1	11	1	0	0	0	0	0	1	1	3	20.549887	4.2229786	1	0	1	1	2400	700	2400	0.9291209	1980
206	13	2010	1	0	0	61	3.721	0	0	1	11	1	0	0	0	0	0	1	1	3	20.549887	4.2229786	1	0	1	1	2400	3000	3838	0.9291209	1200
206	14	2011	1	0	0	62	3.844	0	0	1	11	1	0	0	0	0	0	1	1	3	20.549887	4.2229786	1	0	1	1	3838	500	2088	0.89174235	948
206	15	2012	1	0	0	63	3.969	0	0	1	11	1	1	0	0	0	0	1	1	3	20.549887	4.2229786	1	0	1	1	2088	100	1156	0.94	840
206	16	2013	9	0	0	64	4.096	0	0	0	11	0	0	0	0	0	0	0	0	3	20.549887	4.2229786	1	0	1	1	1156	0	1166	0.94	720
206	17	2014	9	0	0	65	4.225	0	0	0	11	0	0	0	0	0	0	0	0	3	20.549887	4.2229786	1	0	1	1	1166	5000	1032	0.94	1080
206	18	2015	9	0	0	66	4.356	0	0	0	11	0	0	0	0	0	0	0	0	3	20.549887	4.2229786	1	0	1	1	1032	600	1124	0.94	900
206	19	2016	9	0	0	67	4.489	0	0	0	11	0	0	0	0	0	0	0	0	3	20.549887	4.2229786	1	0	1	1	1124	0	914	0.94	924
206	20	2017	9	0	0	68	4.624	0	0	0	11	0	0	0	0	0	0	0	0	3	20.549887	4.2229786	1	0	1	1	914	700		0.94	960
207	7	2004	8	0	0	41	1.681	1	0	0	16	1	0	0	0	0	1	1	1	4	25.469387	6.486897	4	2	0	1	4401	1000	3552	0.8912868	3000
207	8	2005	8	0	0	42	1.764	1	0	0	16	1	0	0	0	0	1	1	1	3	25.469387	6.486897	4	2	0	1	3552	0		0.90701616	3240
208	7	2004	1	0	0	56	3.136	1	0	1	6	1	1	0	1	0	0	0	0	1	23.510204	5.527297	5	0	0	1	6800	6540	5500	0.8791892	4800
208	8	2005	1	0	0	57	3.249	1	0	1	6	1	1	0	1	0	0	0	0	3	23.510204	5.527297	5	0	0	1	5500	700	5280	0.88540983	4800
208	9	2006	1	0	0	58	3.364	1	0	1	6	1	1	0	1	0	0	0	0	3	23.510204	5.527297	5	0	0	1	5280	0	4920	0.88673466	3960
208	10	2007	1	600	1	59	3.481	1	0	1	6	1	1	0	1	0	0	0	0	4	22.204082	4.930213	4	0	0	1	4920	300	6278	0.8871134	4200
208	11	2008	1	0	0	60	3.6	1	0	1	6	1	1	0	1	0	0	1	1	4	22.204082	4.930213	4	0	1	1	6278	720	4998	0.88009197	4800
208	12	2009	1	600	1	61	3.721	1	0	1	6	1	1	0	1	0	0	0	0	2	22.204082	4.930213	4	0	1	1	4998	3000	4574	0.8866226	3240
208	13	2010	1	120	1	62	3.844	1	0	1	6	1	1	0	1	0	0	0	0	2	22.204082	4.930213	4	0	1	1	4574	1000	3956	0.88945925	2400
208	14	2011	1	120	1	63	3.969	1	0	1	6	1	1	0	1	0	0	0	0	2	22.204082	4.930213	4	0	1	1	3956	1000	3306	0.898266	2400
208	15	2012	1	120	1	58	3.364	0	1	1	9	1	1	0	1	0	0	0	0	3	20.700817	4.2852383	3	0	0	1	3306	1000	3310	0.9088524	2400
208	16	2013	1	120	1	59	3.481	0	1	1	9	1	1	0	1	0	0	0	0	3	20.700817	4.2852383	3	0	0	1	3310	600	2700	0.90874356	2400
208	17	2014	1	120	1	60	3.6	0	1	1	9	1	1	0	1	0	0	0	0	3	20.700817	4.2852383	3	0	1	1	2700	240	3280	0.9318182	2400
208	18	2015	1	36	1	61	3.721	0	1	1	9	1	1	0	1	0	0	0	0	3	20.700817	4.2852383	3	0	1	1	3280	216	3300	0.9095698	3000
208	19	2016	1	36	1	62	3.844	0	1	1	9	1	1	0	1	0	0	0	0	2	20.700817	4.2852383	3	0	1	1	3300	216	3292	0.9090164	3000
208	20	2017	1	12	1	63	3.969	0	1	1	9	1	1	0	1	0	0	0	0	2	20.700817	4.2852383	3	0	1	1	3292	216		0.9092365	3000
209	7	2004	5	0	0	88	7.744	1	0	1	9	0	0	0	1	0	0			2			2	0	2	1	29	0		1	384
210	7	2004	1	0	0	41	1.681	1	0	1	12	1	1	0	0	0	0	1	0	4	23.45679	5.5022106	5	3	0	1	4800	3000	3600	0.89	2676
210	8	2005	1	0	0	42	1.764	1	0	1	12	1	1	0	0	0	0	1	0	4	23.45679	5.5022106	5	3	0	1	3600	2380	3500	0.9105042	2616
210	9	2006	1	0	0	43	1.849	1	0	1	12	1	1	0	0	0	0	1	0	4	23.45679	5.5022106	5	3	0	1	3500	1500	4200	0.9135294	2592
210	10	2007	1	0	0	44	1.936	1	0	1	12	1	1	0	0	0	0	1	0	3	24.074074	5.7956104	5	2	0	1	4200	2000	4500	0.89705884	3168
210	11	2008	1	0	0	45	2.025	1	0	1	12	1	1	0	0	0	0	1	0	4	24.074074	5.7956104	5	2	0	1	4500	1000	2950	0.89235294	4200
210	12	2009	1	0	0	46	2.116	1	0	1	12	1	1	0	0	0	0	1	1	3	24.074074	5.7956104	5	2	0	1	2950	0	3540	0.9376268	2400
210	13	2010	1	0	0	47	2.209	1	0	1	12	1	1	0	0	0	0	1	0	4	24.074074	5.7956104	5	2	0	1	3540	0	6120	0.9122837	4200
210	14	2011	1	0	0	48	2.304	1	0	1	12	1	1	0	0	0	0	1	0	4	24.074074	5.7956104	5	1	0	1	6120	3800	5770	0.88214284	4800
210	15	2012	1	0	0	49	2.401	1	0	1	12	1	1	0	0	0	0	1	0	4	24.074074	5.7956104	5	1	0	1	5770	2800	4880	0.8839089	7800
210	16	2013	1	60	1	50	2.5	1	0	1	12	1	1	0	0	0	0	0	0	3	24.074074	5.7956104	5	1	0	1	4880	0	5880	0.88941604	4200
210	17	2014	1	0	0	51	2.601	1	0	1	12	1	1	0	0	0	0	1	0	4	24.074074	5.7956104	5	0	0	1	5880	5000	5900	0.8833333	5400
210	18	2015	1	0	0	52	2.704	1	0	1	12	1	1	0	0	0	0	1	0	4	24.074074	5.7956104	5	0	0	1	5900	2300	9300	0.88323075	6000
210	19	2016	1	0	0	53	2.809	1	0	1	12	1	1	0	0	0	0	1	0	3	24.074074	5.7956104	5	0	0	1	9300	5500	13946	0.86545455	5400
210	20	2017	8	0	0	54	2.916	1	0	0	12	1	1	0	0	0	0	1	0	4	24.074074	5.7956104	5	0	0	1	13946	9000		0.777984	6600
211	7	2004	1	0	0	44	1.936	1	1	1	12	0	0	0	1	0	0	0	0	2	17.850622	3.1864471	2	0	1	1	360	0	360	1	408
211	8	2005	1	0	0	45	2.025	1	1	1	12	0	0	0	1	0	0	0	0	2	17.850622	3.1864471	2	0	1	1	360	1000	720	1	708
211	9	2006	1	0	0	46	2.116	1	1	1	12	0	0	0	1	0	0	1	0	2	17.850622	3.1864471	2	0	1	1	720	600	648	1	660
211	10	2007	1	0	0	47	2.209	1	1	1	12	0	0	0	1	0	0	0	0	2	17.48179	3.05613	2	0	1	1	648	100	422	1	360
211	11	2008	1	0	0	48	2.304	1	1	1	12	0	0	0	1	0	0	1	0	3	17.669296	3.1220403	2	0	1	1	422	0	408	1	408
211	12	2009	5	0	0	49	2.401	0	1	1	12	0	0	0	1	0	0	1	0	3	17.669296	3.1220403	1	0	0	1	408	0	828	1	360
211	13	2010	5	0	0	50	2.5	0	1	1	12	0	0	0	0	0	0	0	0	2	17.669296	3.1220403	1	0	0	1	828	10000	5604	0.94	600
211	15	2012	5	0	0	52	2.704	0	1	1	12	0	0	0	1	0	0	0	0	2	17.669296	3.1220403	1	0	0	1	5604	5000	666	0.8791734	720
211	16	2013	5	0	0	53	2.809	0	1	1	12	0	0	0	0	0	0	1	0	2	17.669296	3.1220403	1	0	0	1	666	100	750	0.94	480
211	17	2014	5	0	0	54	2.916	0	1	1	12	0	0	0	0	0	0	1	0	2	17.669296	3.1220403	1	0	0	1	750	0	996	0.94	600
211	18	2015	5	0	0	55	3.025	0	1	1	12	0	0	0	0	0	0	1	0	3	17.669296	3.1220403	1	0	0	1	996	0	540	0.94	840
211	19	2016	5	0	0	56	3.136	0	1	1	12	0	0	0	0	0	0	1	0	3	17.669296	3.1220403	1	0	0	1	540	0	1220	0.94	480
211	20	2017	5	0	0	57	3.249	0	1	1	12	0	0	0	0	0	0	1	0	2	17.669296	3.1220403	1	0	0	1	1220	600		0.94	960
212	7	2004	8	0	0	53	2.809	1	0	0	9	1	1	1	0	0	0	1	1	3	24.489796	5.997501	4	0	0	1	3600	1000	2400	0.90581393	2400
212	8	2005	8	12	1	54	2.916	1	0	0	9	1	1	1	0	0	0	1	1	3	24.489796	5.997501	4	0	0	1	2400	1500	4320	0.94	4020
212	9	2006	8	0	0	55	3.025	1	0	0	9	1	1	1	0	0	0	1	1	3	24.489796	5.997501	4	0	0	1	4320	1000	3180	0.8924028	4200
212	10	2007	8	0	0	56	3.136	1	0	0	9	1	1	1	0	0	0	1	1	3	24.801588	6.151188	4	0	0	1	3180	1000	4130	0.91844106	3660
212	11	2008	8	0	0	57	3.249	1	0	0	9	1	1	1	0	0	0	1	1	3	20.761246	4.310293	4	0	0	1	4130	800	6420	0.8952735	2400
212	12	2009	8	12	1	58	3.364	1	0	0	9	1	1	0	0	0	0	1	1	4	20.761246	4.310293	4	0	0	1	6420	2000	3090	0.8795082	3000
212	13	2010	8	12	1	59	3.481	1	0	0	9	1	1	1	0	0	0	1	1	2	20.761246	4.310293	4	0	0	1	3090	2000	6880	0.92192805	1440
212	14	2011	8	24	1	60	3.6	1	0	0	9	1	1	0	0	0	0	1	1	4	20.761246	4.310293	4	0	1	1	6880	5000	7800	0.8777635	3000
212	15	2012	8	12	1	61	3.721	1	0	0	9	1	1	0	0	0	0	1	1	3	20.761246	4.310293	4	0	1	1	7800	5000	7140	0.87482756	3000
212	16	2013	8	0	0	62	3.844	1	0	0	9	1	1	0	0	0	0	1	1	4	20.761246	4.310293	4	0	1	1	7140	3000	8980	0.8768657	2640
212	17	2014	8	0	0	63	3.969	1	0	0	9	1	1	0	0	0	0	1	1	4	20.761246	4.310293	4	0	1	1	8980	9800	6250	0.865668	3600
212	18	2015	8	0	0	60	3.6	0	1	0	9	1	0	1	0	0	0	1	0	4	22.718975	5.161518	3	0	1	1	6250	1000	7620	0.8789933	3960
212	19	2016	1	0	0	61	3.721	0	1	1	9	1	0	1	0	0	0	1	0	4	22.718975	5.161518	3	0	1	1	7620	3500	3520	0.8744898	3360
212	20	2017	1	0	0	62	3.844	0	1	1	9	1	0	1	0	0	0	1	0	4	22.718975	5.161518	2	0	1	1	3520	3000		0.8998385	1800
214	12	2009	8	0	0	43	1.849	1	0	0	9	1	0	0	0	0	0	1	1	4			4	2	0	1	2700	500	2400	0.94	2400
214	13	2010	8	60	1	44	1.936	1	0	0	9	1	0	0	1	0	0	0	0	3			4	2	0	1	2400	0	2400	0.94	2400
214	14	2011	8	60	1	45	2.025	1	0	0	9	1	0	0	1	0	0	0	0	3			4	2	0	1	2400	0	2400	0.94	2400
214	15	2012	8	0	0	46	2.116	1	0	0	9	1	0	0	0	0	0	0	0	3			4	2	0	1	2400	0	2600	0.94	2640
214	16	2013	8	24	1	47	2.209	1	0	0	9	1	0	0	1	0	0	0	0	4			4	1	0	1	2600	0	2940	0.94	2760
214	17	2014	8	24	1	48	2.304	1	0	0	9	1	0	0	1	0	0	0	0	3			4	1	0	1	2940	0	3580	0.92860264	3000
214	18	2015	8	60	1	49	2.401	1	0	0	9	1	0	0	1	0	0	0	0	4			4	0	0	1	3580	0	5004	0.90630865	2400
214	19	2016	8	120	1	50	2.5	1	0	0	9	1	0	0	1	0	0	0	0	4			4	0	0	1	5004	600	4944	0.88658535	4320
214	20	2017	8	120	1	51	2.601	1	0	0	9	1	0	0	1	0	0	0	0	4			4	0	0	1	4944	500		0.886961	4560
215	7	2004	1	0	0	62	3.844	1	0	1	6	1	0	1	0	0	0	1	1	4	24.489796	5.997501	2	0	1	1	1920	500	1740	0.94	1860
215	8	2005	1	120	1	63	3.969	1	0	1	6	1	0	1	0	0	0	1	1	4	24.489796	5.997501	2	0	1	1	1740	200	1850	0.94	1476
215	9	2006	1	120	1	64	4.096	1	0	1	6	1	0	1	0	0	0	1	1	4	24.489796	5.997501	2	0	1	1	1850	450	2016	0.94	1560
215	10	2007	1	120	1	65	4.225	1	0	1	6	1	0	1	0	0	0	0	1	4	26.643599	7.0988135	2	0	2	1	2016	1000	1494	0.94	1164
215	11	2008	1	0	0	66	4.356	1	0	1	6	0	0	1	0	0	0	0	0	1	24.489796	5.997501	2	0	2	1	1494	0	92	0.94	1200
215	12	2009	1	0	0	67	4.489	1	0	1	6	0	0	0	0	0	0	0	0	1	24.489796	5.997501	2	0	2	1	92	0	70	1	960
215	13	2010	1	0	0	68	4.624	1	0	1	6	0	0	1	0	0	0	1	0	2	24.489796	5.997501	2	0	2	1	70	0	1280	1	1440
215	14	2011	1	0	0	69	4.761	1	0	1	6	0	0	1	0	0	0	0	0	1	24.489796	5.997501	2	0	2	1	1280	0	960	0.94	1440
215	15	2012	1	0	0	70	4.9	1	0	1	6	0	0	1	0	0	0	0	0	1	24.489796	5.997501	2	0	2	1	960	0	880	0.94	960
215	16	2013	1	0	0	71	5.041	1	0	1	6	0	0	1	0	0	0	0	0	1	24.489796	5.997501	2	0	2	1	880	0	1560	0.94	1200
215	18	2015	1	0	0	68	4.624	0	1	1	6	0	0	1	0	0	0	0	0	2	23.42209	5.4859433	1	0	1	1	1560	0	1440	0.94	960
215	19	2016	1	0	0	69	4.761	0	1	1	6	0	0	1	0	0	0	0	0	2	23.42209	5.4859433	1	0	1	1	1440	0	1370	0.94	960
215	20	2017	1	0	0	70	4.9	0	1	1	6	0	0	1	0	0	0	0	0	2	23.42209	5.4859433	1	0	1	1	1370	0		0.94	1200
216	7	2004	1	0	0	46	2.116	0	1	1	9	1	1	0	0	0	0	1	1	2	18.670935	3.486038	3	0	0	1	960	0	1800	1	1320
216	8	2005	1	0	0	47	2.209	0	1	1	9	1	1	0	0	0	0	1	1	2	18.670935	3.486038	3	0	0	1	1800	0	1400	0.94	2400
216	9	2006	1	0	0	48	2.304	0	1	1	9	1	1	0	0	0	0	1	1	2	18.670935	3.486038	3	0	0	1	1400	0	1120	0.94	1920
216	10	2007	1	0	0	49	2.401	0	1	1	9	0	0	0	0	0	0	1	1	3	19.051973	3.629777	2	0	0	1	1120	0	1000	0.94	1020
216	11	2008	1	0	0	50	2.5	0	1	1	9	0	0	0	0	0	0	1	0	2	19.705532	3.88308	2	0	0	1	1000	0	2760	0.94	1200
216	12	2009	1	0	0	51	2.601	0	1	1	9	1	0	0	0	0	0	1	0	2	19.705532	3.88308	2	0	0	1	2760	0	2670	0.9210059	1200
216	13	2010	1	0	0	52	2.704	0	1	1	9	1	0	0	0	0	0	0	0	2	19.705532	3.88308	2	0	0	1	2670	1000	2350	0.92476636	1920
216	14	2011	1	0	0	53	2.809	0	1	1	9	1	0	0	0	0	0	0	0	3	19.705532	3.88308	2	0	0	1	2350	0	2760	0.94	1800
216	15	2012	1	0	0	54	2.916	0	1	1	9	1	0	0	0	0	0	0	0	3	19.705532	3.88308	1	0	0	1	2760	0	3240	0.91463196	1200
216	16	2013	1	0	0	55	3.025	0	1	1	9	1	0	0	0	0	0	0	0	3	19.705532	3.88308	2	0	0	1	3240	500	3000	0.90598756	2280
216	17	2014	1	0	0	56	3.136	0	1	1	9	1	0	0	0	0	0	0	0	2	19.705532	3.88308	2	0	0	1	3000	0	3360	0.9126087	1920
216	18	2015	1	0	0	57	3.249	0	1	1	9	1	0	0	0	0	0	1	0	3	19.705532	3.88308	2	0	0	1	3360	0	3000	0.9031758	2160
216	19	2016	1	0	0	58	3.364	0	1	1	9	1	0	0	0	0	0	1	0	3	19.705532	3.88308	2	0	0	1	3000	500	3600	0.9126087	1800
216	20	2017	1	0	0	59	3.481	0	1	1	9	1	0	0	0	0	0	1	0	2	19.705532	3.88308	2	0	0	1	3600	0		0.89832217	3480
217	7	2004	1	36	1	75	5.625	1	0	1	12	0	0	0	0	1	0	1	1	2	23.046875	5.3115845	3	0	3	1	2141	5000	1916	0.94	1800
217	8	2005	1	24	1	76	5.776	1	0	1	12	0	0	0	0	1	0	1	1	1	23.046875	5.3115845	3	0	3	1	1916	0	3043	0.94	1800
217	9	2006	1	12	1	77	5.929	1	0	1	12	0	0	0	0	1	0	1	1	2	23.046875	5.3115845	3	0	3	1	3043	3000	2987	0.9170162	2064
217	10	2007	1	0	0	78	6.084	1	0	1	12	0	0	0	0	1	0	1	1	2	20.93664	4.383429	3	0	3	1	2987	5000	1144	0.91905594	2664
217	11	2008	1	0	0	79	6.241	1	0	1	14	0	0	0	0	1	0	1	1	3	24.14152	5.82813	2	0	2	1	1144	6000	2496	0.94	2760
217	12	2009	1	24	1	80	6.4	1	0	1	14	0	0	0	0	1	0	0	0	2	24.14152	5.82813	2	0	2	1	2496	0	2496	0.9332948	1800
217	13	2010	1	0	0	81	6.561	1	0	1	14	0	0	0	0	0	0	1	1	2	24.14152	5.82813	2	0	2	1	2496	200	2520	0.9332948	1800
217	14	2011	1	0	0	82	6.724	1	0	1	14	0	0	0	0	1	0	1	1	2	24.14152	5.82813	2	0	2	1	2520	0	2032	0.9320046	2400
217	15	2012	1	24	1	83	6.889	1	0	1	14	0	0	0	0	1	0	0	1	2	24.14152	5.82813	2	0	2	1	2032	0	1586	0.94	1440
217	16	2013	1	36	1	84	7.056	1	0	1	14	0	0	0	0	1	0	0	0	1	24.14152	5.82813	2	0	2	1	1586	50	1366	0.94	1200
217	17	2014	1	36	1	85	7.225	1	0	1	14	0	0	0	0	1	0	0	0	1	24.14152	5.82813	2	0	2	1	1366	0	1426	0.94	1200
217	18	2015	1	0	0	86	7.396	1	0	1	14	0	0	0	0	1	0	0	0	1	24.14152	5.82813	2	0	2	1	1426	0	1366	0.94	1200
217	19	2016	1	12	1	87	7.569	1	0	1	14	0	0	0	0	1	0	0	0	1	24.14152	5.82813	2	0	2	1	1366	0	1356	0.94	1200
217	20	2017	1	12	1	83	6.889	0	1	1	12	0	0	0	0	1	0	0	0	2	23.191095	5.378269	1	0	1	1	1356	0		0.94	1200
218	9	2006	1	0	0	51	2.601	1	0	1	12	1	1	1	0	0	0	0	0	2	22.942131	5.263414	4	0	0	1	1200	0	2400	1	1752
218	10	2007	1	0	0	52	2.704	1	0	1	12	1	1	1	0	0	0	1	0	3	22.942131	5.263414	4	0	0	1	2400	0		0.94	3792
219	7	2004	1	0	0	36	1.296	1	0	1	7	1	0	1	0	0	0	1	0	4	30.42185	9.2548895	3	1	0	1	1392	300	2600	0.94	1800
219	8	2005	1	0	0	37	1.369	1	0	1	7	1	0	1	0	0	0	1	0	3	30.42185	9.2548895	3	1	0	1	2600	70	2420	0.9374494	1920
219	9	2006	1	0	0	38	1.444	1	0	1	7	1	0	1	0	0	0	1	0	4	30.42185	9.2548895	3	1	0	1	2420	300	2260	0.94	1596
219	10	2007	1	0	0	39	1.521	1	0	1	7	1	0	1	0	0	0	1	0	3	29.745808	8.848131	3	1	0	1	2260	0	1680	0.94	1836
219	11	2008	1	0	0	40	1.6	1	0	1	9	1	0	1	0	0	0	1	0	3	29.745808	8.848131	3	1	0	1	1680	580	3560	0.94	1200
219	12	2009	1	0	0	41	1.681	1	0	1	9	1	0	0	0	0	0	1	0	4	29.745808	8.848131	3	0	0	1	3560	3000	3830	0.9026573	1200
219	13	2010	1	0	0	42	1.764	1	0	1	9	1	0	0	0	0	0	1	0	3	29.745808	8.848131	3	0	0	1	3830	3000	3440	0.89735806	1800
219	14	2011	1	0	0	43	1.849	1	0	1	9	1	0	0	0	0	0	1	0	3	29.745808	8.848131	3	0	0	1	3440	640	5930	0.90541303	2400
219	15	2012	1	0	0	44	1.936	1	0	1	9	1	0	0	0	0	0	1	0	3	29.745808	8.848131	3	0	0	1	5930	800	5150	0.8802945	2400
219	16	2013	1	0	0	45	2.025	1	0	1	9	0	0	0	0	0	0	1	0	2	29.745808	8.848131	3	0	0	1	5150	250	2480	0.88401574	2400
219	17	2014	1	0	0	46	2.116	1	0	1	9	0	0	0	0	0	0	1	0	3	29.745808	8.848131	3	0	0	1	2480	500	3300	0.94	2160
219	18	2015	1	0	0	47	2.209	1	0	1	9	0	0	0	0	0	0	1	0	3	29.745808	8.848131	3	0	0	1	3300	7000	3800	0.9090164	2280
219	19	2016	1	0	0	48	2.304	1	0	1	9	0	0	0	0	0	0	1	0	3	29.745808	8.848131	3	0	0	1	3800	2500	3500	0.89789355	2040
219	20	2017	1	0	0	49	2.401	1	0	1	9	0	0	0	0	0	0	1	0	3	29.745808	8.848131	3	0	0	1	3500	6000		0.904	2160
220	7	2004	1	1200	1	51	2.601	1	0	1	12	1	1	0	0	0	0	1	1	4	22.30815	4.9765353	5	0	1	1	11774	6000	3400	0.8066192	3888
220	8	2005	1	36	1	52	2.704	1	0	1	12	1	1	0	0	0	0	1	1	4	22.30815	4.9765353	5	0	1	1	3400	2000	4454	0.91687304	2364
220	9	2006	1	240	1	53	2.809	1	0	1	12	1	1	0	0	0	0	1	1	4	22.30815	4.9765353	5	0	1	1	4454	3000	11515	0.89301246	2256
220	10	2007	1	180	1	54	2.916	1	0	1	12	0	0	0	0	0	0	1	1	5	20.93664	4.383429	5	0	1	1	11515	10500	3034	0.8109124	2316
220	11	2008	1	60	1	55	3.025	1	0	1	12	1	0	0	0	0	0	1	1	4	21.30395	4.538583	3	0	1	1	3034	1000	160	0.91733587	840
220	12	2009	1	60	1	56	3.136	1	0	1	12	0	0	0	1	0	0	1	1	3	21.30395	4.538583	3	0	1	1	160	0	0	1	720
220	13	2010	1	60	1	57	3.249	1	0	1	12	0	0	0	1	0	0	0	1	3	21.30395	4.538583	3	0	1	1	0	6000	108	1	840
[truncated: 81,754 more rows]
